# Supplementary material for: Repurposing nitric oxide donating drugs in cancer therapy through immune modulation
Source: J Exp Clin Cancer Res. 2023 Jan 14;42:22. doi: 10.1186/s13046-022-02590-0 (PMC9840268; doi:10.1186/s13046-022-02590-0)
Supplement: Supplementary file 2 — Additional file 2. Top 5 differentially expressed genes of intratumoral CD45+ cells. [file 13046_2022_2590_MOESM2_ESM.xlsx]

## Sheet: Cluster 0
	p_val	avg_log2FC	pct.1	pct.2	p_val_adj	cluster	gene
1	0	3.10191	0.777	0.189	0	0	Cxcl3
2	0	3.03444	0.836	0.266	0	0	Arg1
3	4.63279e-289	2.38648	0.646	0.207	3.87718e-285	0	Pf4
4	3.04187e-268	2.23464	0.674	0.258	2.54574e-264	0	Mrc1
5	1.87367e-230	2.2125	0.56	0.174	1.56807e-226	0	Inhba

## Sheet: Cluster 1
	p_val	avg_log2FC	pct.1	pct.2	p_val_adj	cluster	gene
1	0	2.55823	0.701	0.143	0	1	C1qc
2	0	2.52397	0.738	0.177	0	1	C1qb
3	0	2.22629	0.642	0.088	0	1	C1qa
4	0	2.15315	0.8	0.335	0	1	Apoe
5	7.51415e-292	1.76662	0.582	0.142	6.28859e-288	1	Ms4a7

## Sheet: Cluster 2
	p_val	avg_log2FC	pct.1	pct.2	p_val_adj	cluster	gene
1	2.0047e-302	2.545	0.623	0.11	1.67773e-298	2	Chil3
2	1.07844e-223	1.50192	0.518	0.096	9.02549e-220	2	Hp
3	1.25692e-208	1.51307	0.607	0.15	1.05192e-204	2	Ifitm6
4	5.69549e-190	1.65111	0.817	0.334	4.76655e-186	2	Plac8
5	1.11411e-165	1.65234	0.967	0.661	9.32399e-162	2	Lyz2

## Sheet: Cluster 3
	p_val	avg_log2FC	pct.1	pct.2	p_val_adj	cluster	gene
1	2.31853e-260	2.24374	0.797	0.246	1.94038e-256	3	Isg15
2	7.97965e-256	2.45361	0.783	0.255	6.67817e-252	3	Slfn5
3	5.71034e-255	3.14129	0.598	0.117	4.77899e-251	3	Rsad2
4	1.07971e-167	3.01563	0.444	0.089	9.0361e-164	3	Cxcl10
5	1.11981e-162	2.26458	0.683	0.255	9.37172e-159	3	Gbp2

## Sheet: Cluster 4
	p_val	avg_log2FC	pct.1	pct.2	p_val_adj	cluster	gene
1	0	5.85484	0.948	0.036	0	4	Igkc
2	0	4.16972	0.91	0.015	0	4	Cd79a
3	0	3.88861	0.836	0.061	0	4	Ighm
4	0	3.67796	0.769	0.029	0	4	Scd1
5	0	3.00058	0.647	0.008	0	4	Ighd

## Sheet: Cluster 5
	p_val	avg_log2FC	pct.1	pct.2	p_val_adj	cluster	gene
1	0	3.3925	0.869	0.081	0	5	Il2rb
2	0	2.51476	0.744	0.088	0	5	Ms4a4b
3	0	2.28404	0.525	0.034	0	5	Ctla2a
4	7.65228e-180	2.69795	0.562	0.096	6.40419e-176	5	Ccl5
5	3.04076e-07	2.96458	0.7	0.746	0.00254481	5	CD8a (Ab)

## Sheet: Cluster 6
	p_val	avg_log2FC	pct.1	pct.2	p_val_adj	cluster	gene
1	6.86913e-207	3.12541	0.362	0.023	5.74877e-203	6	Tbc1d4
2	1.26424e-156	3.17893	0.997	0.8	1.05805e-152	6	Cst3
3	5.02443e-141	2.4992	0.961	0.448	4.20495e-137	6	H2-Eb1
4	3.01075e-95	2.41656	0.515	0.115	2.51969e-91	6	Ccr7
5	2.26675e-85	3.80352	0.252	0.031	1.89704e-81	6	Fscn1

## Sheet: Cluster 7
	p_val	avg_log2FC	pct.1	pct.2	p_val_adj	cluster	gene
1	0	5.76615	0.908	0.088	0	7	S100a9
2	0	5.62538	0.928	0.093	0	7	S100a8
3	0	4.18773	0.948	0.118	0	7	Hcar2
4	2.03834e-227	5.0296	0.964	0.238	1.70589e-223	7	Ccl3
5	2.43799e-191	4.38283	0.92	0.25	2.04035e-187	7	Egr1

## Sheet: Cluster 8
	p_val	avg_log2FC	pct.1	pct.2	p_val_adj	cluster	gene
1	0	4.422	0.913	0.06	0	8	Icos
2	0	3.27887	0.696	0.03	0	8	Ctla4
3	0	3.14476	0.894	0.071	0	8	Trac
4	7.95658e-269	3.05047	0.56	0.033	6.65886e-265	8	Il2ra
5	1.02816e-105	5.34528	0.952	0.693	8.6047e-102	8	CD4 (Ab)

## Sheet: Cluster 9
	p_val	avg_log2FC	pct.1	pct.2	p_val_adj	cluster	gene
1	0	4.25031	0.91	0.059	0	9	Gzmb
2	0	3.38443	0.945	0.052	0	9	Nkg7
3	0	3.21803	0.865	0.011	0	9	Cd8a
4	3.25236e-235	3.27846	0.855	0.102	2.7219e-231	9	Ccl5
5	1.54147e-106	4.65325	0.985	0.735	1.29005e-102	9	CD8a (Ab)

[truncated: 1 more sheets: Cluster 10]
