# Supplementary material for: Repurposing nitric oxide donating drugs in cancer therapy through immune modulation
Source: J Exp Clin Cancer Res. 2023 Jan 14;42:22. doi: 10.1186/s13046-022-02590-0 (PMC9840268; doi:10.1186/s13046-022-02590-0)
Supplement: Supplementary file 3 — Additional file 3. Top 5 differentially expressed genes in T lymphocyte subsets. [file 13046_2022_2590_MOESM3_ESM.xlsx]

## Sheet: Cluster 0
	p_val	avg_log2FC	pct.1	pct.2	p_val_adj	cluster	gene
1	1.03864e-39	1.04816	0.996	0.963	8.69236e-36	0	mt-Nd2
2	5.04159e-23	1.09866	0.719	0.438	4.21931e-19	0	Gramd3
3	6.09349e-18	1.06631	0.455	0.18	5.09964e-14	0	S1pr1
4	1.14894e-15	1.03273	0.324	0.105	9.61549e-12	0	Tcf7
5	1.27182e-12	1.13251	0.332	0.132	1.06438e-08	0	Cd69

## Sheet: Cluster 1
	p_val	avg_log2FC	pct.1	pct.2	p_val_adj	cluster	gene
1	3.22462e-82	2.52623	0.785	0.11	2.69868e-78	1	Cd8a
2	4.11206e-63	2.24941	0.78	0.167	3.44138e-59	1	Rgs16
3	2.70361e-58	1.97688	0.683	0.126	2.26265e-54	1	Cxcr6
4	1.83322e-38	1.84768	0.575	0.128	1.53422e-34	1	Nrgn
5	3.73304e-38	1.77317	0.946	0.679	3.12418e-34	1	CD8a (Ab)

## Sheet: Cluster 2
	p_val	avg_log2FC	pct.1	pct.2	p_val_adj	cluster	gene
1	7.92524e-66	3.03494	0.82	0.202	6.63263e-62	2	Maf
2	1.17653e-53	2.28606	0.95	0.474	9.84638e-50	2	CD4 (Ab)
3	4.86448e-52	2.35622	0.925	0.537	4.07108e-48	2	Icos
4	7.69107e-42	2.34474	0.745	0.27	6.43665e-38	2	Ctla4
5	1.60068e-31	2.44861	0.584	0.192	1.33961e-27	2	Il2ra

## Sheet: Cluster 3
	p_val	avg_log2FC	pct.1	pct.2	p_val_adj	cluster	gene
1	5.16309e-96	3.13739	0.739	0.039	4.32099e-92	3	Car2
2	3.32463e-80	2.69718	0.838	0.127	2.78238e-76	3	Tyrobp
3	6.3558e-68	2.6928	0.958	0.32	5.31917e-64	3	Irf8
4	5.01652e-48	2.15872	0.451	0.037	4.19833e-44	3	Klrb1b
5	6.07262e-42	4.17715	0.401	0.036	5.08218e-38	3	Gzma

## Sheet: Cluster 4
	p_val	avg_log2FC	pct.1	pct.2	p_val_adj	cluster	gene
1	4.18779e-89	3.3532	0.976	0.053	3.50476e-85	4	Pclaf
2	2.94045e-83	2.76668	0.878	0.04	2.46086e-79	4	Rrm2
3	2.22987e-74	2.84524	1	0.075	1.86618e-70	4	Mki67
4	2.07759e-59	2.90392	1	0.113	1.73873e-55	4	Top2a
5	1.57738e-36	2.63036	0.951	0.216	1.32011e-32	4	Stmn1

## Sheet: Cluster 5
	p_val	avg_log2FC	pct.1	pct.2	p_val_adj	cluster	gene
1	3.09852e-48	3.4682	0.833	0.07	2.59315e-44	5	Tgfbi
2	1.38506e-39	3.10132	0.9	0.119	1.15915e-35	5	Cd14
3	4.76671e-35	3.42258	0.8	0.093	3.98926e-31	5	Ccl6
4	2.13908e-30	4.49004	0.867	0.147	1.7902e-26	5	Lyz2
5	2.56204e-26	4.2874	0.967	0.255	2.14417e-22	5	Thbs1
