# Supplementary material for: Repurposing nitric oxide donating drugs in cancer therapy through immune modulation
Source: J Exp Clin Cancer Res. 2023 Jan 14;42:22. doi: 10.1186/s13046-022-02590-0 (PMC9840268; doi:10.1186/s13046-022-02590-0)
Supplement: Supplementary file 4 — Additional file 4. Cluster 1 CD8+ cytotoxic T cell differentially expressed genes following low-dose SNAP treatment. [file 13046_2022_2590_MOESM4_ESM.xlsx]

## Sheet: Cyto T cell DEGs in low SNAP
	p_val	avg_log2FC	pct.1	pct.2	p_val_adj
Cd8b1	8.99051e-18	-2.26931	0	0.614	7.52416e-14
Lag3	1.90459e-17	1.70996	0.553	0	1.59395e-13
Serpine2	9.29357e-16	2.56594	0.506	0	7.77779e-12
Fasl	6.85765e-12	-1.55316	0	0.436	5.73917e-08
Zap70	8.59924e-09	-1.04765	0	0.327	7.19671e-05
Gimap7	1.71946e-07	-0.966282	0	0.277	0.00143901
Cd247	3.07755e-07	-0.882296	0	0.267	0.0025756
Dnaja4	5.47852e-07	-0.773885	0	0.257	0.00458497
Adgrg5	9.70092e-07	-0.764363	0	0.248	0.0081187
Klre1	1.70884e-06	-1.06642	0	0.238	0.0143013
Prkca	2.69904e-06	0.636937	0.2	0	0.0225883
Gpr174	2.9949e-06	-0.90321	0	0.228	0.0250643
Hsph1	4.92738e-06	-0.877714	0.835	0.96	0.0412372
2310031A07Rik	5.22282e-06	-0.589364	0	0.218	0.0437098
Adam19	9.0642e-06	-0.681583	0	0.208	0.0758583
Ryk	1.16962e-05	0.605283	0.176	0	0.0978859
Galnt3	1.56572e-05	-0.596913	0	0.198	0.131035
Nbeal2	1.56572e-05	-0.691799	0	0.198	0.131035
Atp10a	4.60927e-05	-0.590128	0	0.178	0.38575
Trp53i11	4.95637e-05	0.535269	0.153	0	0.414799
Hsp90aa1	7.48811e-05	-0.564808	0.976	0.99	0.62668
Hspa1a	8.87231e-05	-0.581073	0.647	0.911	0.742524
Cd4	0.000133431	-1.55114	0	0.158	1
Sqstm1	0.000171741	0.615265	0.953	0.901	1
Rab4a	0.000205985	0.390383	0.129	0	1
Ikzf2	0.00021019	0.717879	0.353	0.119	1
Hsp90ab1	0.000233258	-0.433716	0.988	1	1
Cep170b	0.000417388	0.387235	0.118	0	1
Wdr33	0.000444337	0.652616	0.235	0.059	1
Ppp2r2a	0.000465907	-0.661348	0.282	0.515	1
Rps5	0.000565738	-0.475835	0.871	0.941	1
Rrbp1	0.000569739	0.5997	0.541	0.327	1
Epas1	0.000640338	0.487726	0.529	0.287	1
Ebpl	0.000843102	0.268782	0.106	0	1
Tmem18	0.000843102	0.299356	0.106	0	1
Smpdl3a	0.00088936	-0.595731	0.071	0.248	1
Traf3ip3	0.00107098	-0.413032	0	0.119	1
Xcl1	0.00107098	-1.04688	0	0.119	1
Got1	0.00133206	-0.879668	0.306	0.505	1
Bod1l	0.00135559	0.84981	0.376	0.188	1
Crip1	0.00138206	-0.401308	0.624	0.802	1
Emc1	0.00148527	0.459311	0.165	0.03	1
Slc39a1	0.00150928	-0.320377	0.059	0.228	1
Rgs10	0.0017898	-0.369953	0	0.109	1
St6gal1	0.0018714	-0.476773	0.024	0.158	1
Ctsd	0.00201748	0.648773	0.565	0.396	1
Rpl10-ps3	0.00205647	-0.525001	0.4	0.614	1
Hspa1b	0.00225658	-0.572703	0.788	0.891	1
Arid5b	0.00228737	-0.348269	0.035	0.178	1
Cct4	0.00230983	-0.478773	0.365	0.574	1
Atn1	0.00234727	-0.536041	0.082	0.257	1
Hspe1	0.00238793	-0.560591	0.788	0.901	1
Mta2	0.00264258	0.438731	0.624	0.406	1
Dcun1d5	0.00266664	-0.539329	0.118	0.307	1
Akna	0.00267576	0.596622	0.6	0.386	1
Elmo2	0.00272775	0.320207	0.212	0.059	1
Mpdu1	0.00274956	-0.387346	0.012	0.129	1
Ogfod2	0.00297479	0.440776	0.224	0.069	1
Rnf19b	0.00313932	-0.391686	0.129	0.317	1
Atp6v1d	0.00353708	0.572424	0.329	0.149	1
Fbl	0.00358014	-0.547175	0.165	0.337	1
Gatad2a	0.00377765	0.506323	0.694	0.515	1
Pja2	0.00378174	0.278583	0.106	0.01	1
Gmppa	0.00386689	0.286236	0.106	0.01	1
Pnpla8	0.00393372	0.33001	0.341	0.139	1
Stx18	0.00395378	0.286834	0.106	0.01	1
Rps4x	0.00412611	-0.316045	0.929	0.941	1
Snrpd3	0.00428061	-0.571661	0.247	0.436	1
Fbxw7	0.00432404	0.525849	0.259	0.109	1
Rps24	0.00434378	-0.35034	0.894	0.96	1
Phospho2	0.00456557	0.490594	0.212	0.069	1
Ccdc9	0.00478964	-0.485217	0.059	0.188	1
Mtap	0.00496803	-0.482327	0.035	0.158	1
Dgkz	0.00500063	0.390454	0.224	0.079	1
9530068E07Rik	0.00503593	-0.567092	0.118	0.287	1
Dync1li1	0.00504213	0.619485	0.424	0.238	1
Hspa8	0.0051593	-0.444061	0.953	0.99	1
Asf1a	0.00518258	0.30611	0.165	0.04	1
Gimap9	0.00528812	-0.349581	0.129	0.297	1
Btf3	0.00536658	-0.431055	0.624	0.792	1
Atf7	0.00555958	-0.36783	0.035	0.158	1
Kremen1	0.00564515	0.320786	0.141	0.03	1
Nmrk1	0.00573221	0.546364	0.353	0.188	1
Ubn2	0.0057516	0.537017	0.341	0.168	1
Ube2k	0.00592083	0.40946	0.353	0.188	1
Cnot4	0.00602395	0.578836	0.318	0.158	1
Eomes	0.00605575	0.688346	0.365	0.198	1
Ift20	0.00625109	0.51596	0.365	0.198	1
Taf6l	0.00648004	-0.465351	0.071	0.218	1
Ppp2r5c	0.00698808	0.544857	0.588	0.436	1
Adam8	0.00726071	0.590667	0.612	0.455	1
Esco1	0.00727625	0.504681	0.4	0.238	1
Lims1	0.00736249	0.554762	0.4	0.218	1
Ptpn11	0.00738644	-0.477838	0.212	0.406	1
Bak1	0.0074595	-0.421714	0.212	0.396	1
Hps5	0.00756529	-0.284657	0.012	0.109	1
Siva1	0.00765392	-0.327936	0.106	0.277	1
Map3k2	0.00765404	0.528057	0.282	0.129	1
Ubb	0.00768352	0.283388	0.976	0.98	1
Trbc1	0.00785112	0.67059	0.506	0.347	1
Hspd1	0.00801348	-0.520222	0.741	0.851	1
Mt1	0.00813474	0.473961	0.835	0.822	1
Wipf2	0.00839702	0.554267	0.294	0.139	1
Csf1	0.00842214	0.537475	0.506	0.307	1
Babam2	0.00871704	-0.322688	0.024	0.129	1
Dnaja1	0.00888443	-0.619833	0.965	0.98	1
Rps9	0.0089116	-0.308931	0.918	0.95	1
Uba2	0.00908388	-0.364299	0.094	0.238	1
Mt2	0.00927892	0.356642	0.765	0.644	1
Impdh2	0.00930702	-0.469276	0.094	0.238	1
Naca	0.00979272	-0.448435	0.506	0.663	1
Emd	0.00986277	0.467901	0.388	0.228	1
Prpf19	0.0100258	-0.358286	0.071	0.208	1
Rhot1	0.0100978	0.466438	0.235	0.099	1
NK-1.1 (Ab)	0.0101304	1.34228	0.988	0.97	1
Fbxo45	0.0103294	0.35849	0.165	0.05	1
Bnip2	0.010468	0.450014	0.459	0.297	1
Rangap1	0.0106842	0.545956	0.553	0.416	1
Sec11c	0.010989	-0.504318	0.424	0.584	1
Rps15	0.0111213	-0.296508	0.906	0.96	1
Exosc3	0.0111727	-0.39021	0.071	0.198	1
Rack1	0.0112266	-0.33452	0.788	0.911	1
CD279 (Ab)	0.0115296	-0.349996	0.988	1	1
Mcur1	0.0116891	0.308833	0.141	0.04	1
Anp32a	0.0118576	-0.470563	0.376	0.525	1
Kmt2e	0.0119022	0.393725	0.882	0.832	1
Arid4b	0.0119085	0.373372	0.729	0.584	1
Rps3	0.0119364	-0.263318	0.918	0.99	1
Rpl32	0.0120055	-0.323484	0.871	0.95	1
Tbc1d15	0.0120352	0.542886	0.271	0.149	1
Ptpn12	0.0124006	-0.540559	0.059	0.178	1
Calcoco1	0.0124773	0.251131	0.129	0.03	1
Cox7c	0.0125992	-0.330948	0.753	0.861	1
Celf2	0.012616	-0.278122	0.682	0.792	1
Zfp652	0.0126567	0.373463	0.141	0.04	1
Psat1	0.0126722	-0.266136	0.047	0.168	1
Cyth1	0.0127394	-0.556534	0.059	0.178	1
Ing4	0.0128554	0.35542	0.106	0.02	1
Ppia	0.0132933	-0.355598	0.882	0.901	1
Ap2a1	0.0135989	0.317206	0.106	0.02	1
Ercc2	0.0136417	-0.443716	0.035	0.139	1
Itgb1	0.01365	-0.673716	0.435	0.604	1
Rab24	0.013911	0.306951	0.141	0.04	1
Ech1	0.0139993	-0.31532	0.141	0.287	1
Socs5	0.0141155	0.319897	0.106	0.02	1
Maf1	0.0144188	-0.319965	0.082	0.218	1
Btg1	0.0147071	0.349705	0.929	0.901	1
Mthfd2	0.0147776	-0.273659	0.106	0.257	1
Fnbp1	0.0148414	0.613166	0.588	0.505	1
H2-T22	0.0148614	-0.464451	0.224	0.366	1
Panx1	0.0149304	0.503605	0.412	0.257	1
S100a13	0.0150062	0.397205	0.659	0.495	1
Stk38	0.015191	0.432386	0.259	0.119	1
Herc2	0.0151941	0.523865	0.271	0.139	1
Edem3	0.0153491	0.379237	0.188	0.069	1
Foxp1	0.0155379	-0.349109	0.141	0.287	1
1700017B05Rik	0.015804	0.48718	0.341	0.198	1
Igf2r	0.0160468	0.479187	0.447	0.297	1
Tbc1d2b	0.0161512	0.522026	0.247	0.129	1
Mindy3	0.0161668	0.399062	0.235	0.109	1
Tspan14	0.0162939	0.37321	0.447	0.267	1
Fmnl1	0.0164607	0.431624	0.776	0.653	1
Nr4a1	0.0166482	-0.51722	0.188	0.337	1
Rps7	0.0167266	-0.280894	0.894	0.96	1
Hbp1	0.016875	0.506916	0.435	0.277	1
Eea1	0.0168967	-0.76264	0.376	0.515	1
Rpl3	0.0170807	-0.329271	0.812	0.891	1
Trim27	0.0170888	-0.414418	0.118	0.257	1
Cacybp	0.0173371	-0.487501	0.353	0.525	1
Ero1l	0.017361	-0.522708	0.341	0.515	1
Mrpl33	0.0175533	-0.450643	0.294	0.446	1
Slc16a1	0.0175706	-0.540876	0.376	0.554	1
Mllt10	0.0177685	0.291515	0.2	0.079	1
Slc41a1	0.0178256	-0.397653	0.059	0.168	1
Spata13	0.0178316	0.435694	0.612	0.465	1
Dnajb9	0.0181448	0.517745	0.565	0.465	1
Thy1	0.0187087	0.267289	0.976	0.96	1
Zfp280d	0.0190625	-0.457398	0.035	0.129	1
Ctla2a	0.0191661	-0.711015	0.424	0.584	1
Mrps36	0.0193808	-0.357983	0.071	0.188	1
Nxf1	0.0193961	0.459395	0.4	0.248	1
Gpatch11	0.0195199	0.432982	0.2	0.089	1
Usp37	0.0198312	-0.395145	0.118	0.248	1
Ptpn22	0.0200256	0.32951	0.718	0.584	1
Slc25a17	0.0200534	-0.319487	0.059	0.168	1
Sppl3	0.0200704	0.353137	0.212	0.089	1
Rhog	0.0202542	0.376957	0.718	0.653	1
Ola1	0.0202886	-0.468138	0.176	0.317	1
Prdx1	0.0203636	0.343872	0.718	0.545	1
Gtpbp2	0.0205611	-0.268362	0.082	0.208	1
U2af1	0.0208303	-0.30467	0.329	0.525	1
Acap1	0.0208623	0.336479	0.459	0.317	1
Sufu	0.0208723	0.412713	0.129	0.04	1
Isg15	0.0209117	0.393039	0.412	0.257	1
Tfam	0.0209857	0.514844	0.2	0.089	1
Otud6b	0.0212391	0.469763	0.2	0.089	1
Ptp4a1	0.0214377	-0.36228	0.506	0.693	1
Rpl37a	0.0214742	-0.26933	0.929	0.95	1
Cdk17	0.0215864	-0.580849	0.118	0.257	1
Rpl5	0.022106	-0.275301	0.918	0.97	1
Eif3i	0.0221616	-0.372742	0.318	0.475	1
Mettl16	0.0221727	-0.280638	0.071	0.188	1
Ezh2	0.0222517	-0.606109	0.141	0.267	1
Pin1	0.0224431	-0.290349	0.071	0.188	1
Cep192	0.0228307	-0.276336	0.024	0.109	1
Rab5b	0.0230087	-0.250348	0.047	0.149	1
Aida	0.0230583	-0.378158	0.165	0.317	1
Hif1a	0.0230862	-0.444596	0.729	0.792	1
Rp9	0.0232383	0.398739	0.282	0.158	1
Hnrnpr	0.0236389	-0.457216	0.212	0.356	1
Rara	0.0239348	0.40288	0.129	0.04	1
Rpl30	0.0243981	-0.305015	0.882	0.941	1
Lrmp	0.0246279	0.401088	0.376	0.228	1
Slc35c1	0.0247147	0.400193	0.224	0.109	1
Sema4a	0.02472	-0.483702	0.176	0.317	1
Samd4b	0.024784	0.476704	0.2	0.089	1
Fam162a	0.0248518	-0.376726	0.094	0.218	1
Dhx8	0.0250136	-0.307389	0.071	0.178	1
Spns1	0.0250388	0.343749	0.129	0.04	1
Rbm42	0.0252043	0.434397	0.447	0.317	1
Suds3	0.0252194	0.376001	0.353	0.228	1
Marf1	0.0253009	-0.476739	0.106	0.228	1
Asnsd1	0.0254522	-0.3922	0.094	0.208	1
Gbf1	0.0258907	0.354274	0.176	0.069	1
Wdr89	0.0260518	-0.449323	0.565	0.644	1
Sec14l1	0.0262834	0.497227	0.294	0.168	1
Phax	0.0264218	-0.361396	0.165	0.307	1
Atp6v1b2	0.0265653	0.378861	0.412	0.257	1
Hltf	0.026897	0.403707	0.2	0.089	1
Ahsa1	0.0268975	-0.290001	0.106	0.238	1
Atxn2	0.0271388	0.343144	0.141	0.05	1
Glipr2	0.0271746	-0.372216	0.082	0.198	1
Traf4	0.0272382	-0.384075	0.129	0.257	1
Sft2d2	0.0274865	-0.404252	0.082	0.198	1
Tmem120a	0.0275614	0.251935	0.176	0.069	1
Dxo	0.0275986	0.296235	0.235	0.109	1
Sap30bp	0.0277742	0.493681	0.153	0.059	1
Eif4e	0.0277982	-0.429491	0.424	0.554	1
Crlf3	0.0279327	-0.334159	0.212	0.376	1
Odc1	0.0280002	-0.412813	0.835	0.842	1
Slc5a3	0.0280393	-0.335725	0.129	0.267	1
Smad2	0.0281196	-0.274356	0.082	0.198	1
Ddx21	0.0284679	-0.568342	0.518	0.624	1
Impact	0.0288302	0.345467	0.2	0.089	1
Trim11	0.0288995	0.379753	0.153	0.059	1
Prkacb	0.0289905	-0.397693	0.247	0.406	1
Dync1li2	0.0291252	0.314849	0.224	0.109	1
Fnta	0.0292105	0.308703	0.271	0.139	1
Peli1	0.029408	0.291839	0.682	0.485	1
Sema4d	0.0294466	0.467669	0.576	0.436	1
Slc35b3	0.0295029	0.294674	0.141	0.05	1
Esf1	0.0296854	0.406501	0.247	0.129	1
Rabgap1l	0.0301094	-0.479561	0.294	0.426	1
Hbs1l	0.0306225	0.409098	0.235	0.119	1
Crebrf	0.0307483	0.323197	0.353	0.208	1
Mia3	0.0308121	0.497752	0.459	0.327	1
Mgat4b	0.0309863	0.29319	0.106	0.03	1
Psmc5	0.031109	0.546203	0.365	0.238	1
Dhx16	0.031121	0.460624	0.235	0.129	1
Eef1b2	0.0311948	-0.340744	0.871	0.901	1
Khdrbs1	0.0314433	-0.453499	0.447	0.574	1
Ugcg	0.0315907	0.447351	0.753	0.663	1
Tshz1	0.0316228	-0.55847	0.271	0.406	1
Trappc1	0.0316787	0.294607	0.153	0.059	1
Gimap5	0.0317353	-0.396498	0.141	0.267	1
Ankrd12	0.0318914	0.769778	0.388	0.257	1
Psmc3	0.0321805	0.457086	0.329	0.218	1
Lax1	0.0324282	0.421579	0.224	0.109	1
Hexim1	0.0325908	0.312869	0.765	0.653	1
Ctr9	0.0327906	0.341332	0.271	0.149	1
Trappc13	0.0333698	0.365754	0.176	0.079	1
Birc2	0.0334896	0.5154	0.376	0.257	1
Cd14	0.0336161	-0.314019	0.059	0.158	1
Chst11	0.0338366	0.314766	0.224	0.109	1
Acsl5	0.03385	-0.379672	0.153	0.277	1
Zfp706	0.0340143	-0.33495	0.282	0.446	1
Nfkbiz	0.0340426	-0.617282	0.247	0.396	1
Tex30	0.0341259	-0.285767	0.047	0.139	1
Amfr	0.0341419	0.408078	0.365	0.238	1
Tiprl	0.0343674	0.423083	0.671	0.525	1
Gbp9	0.0344559	-0.270609	0.059	0.158	1
Nap1l1	0.0346025	-0.33197	0.706	0.851	1
Mat2b	0.0346937	0.487841	0.412	0.267	1
Rps18	0.0347246	-0.319105	0.824	0.911	1
Cox11	0.0350631	-0.260403	0.035	0.119	1
Mdm2	0.0352015	0.471894	0.388	0.257	1
Bmi1	0.0354047	0.392678	0.176	0.079	1
Azi2	0.0355456	-0.275935	0.141	0.277	1
Nom1	0.0355863	0.276443	0.153	0.059	1
Zfp51	0.0355863	0.392397	0.153	0.059	1
Ctbp1	0.0356471	0.340573	0.306	0.178	1
Pes1	0.0357607	-0.295551	0.082	0.188	1
Bach1	0.0359767	0.48313	0.247	0.129	1
Itgb2	0.035981	0.259145	0.859	0.772	1
Rps21	0.036097	-0.306427	0.882	0.99	1
Sprtn	0.0361895	0.389226	0.165	0.069	1
Mob2	0.0363372	0.311128	0.247	0.129	1
Rgcc	0.036465	-0.631611	0.153	0.277	1
Papd4	0.0365668	-0.270749	0.082	0.188	1
Zfp800	0.0369455	0.461417	0.318	0.198	1
Ik	0.0370092	0.306117	0.541	0.406	1
Ube4a	0.0370838	0.368768	0.165	0.069	1
Rab9	0.0371176	-0.299133	0.035	0.119	1
Txnl1	0.0373992	0.395554	0.412	0.287	1
Kras	0.0375172	-0.43633	0.365	0.495	1
Arid4a	0.0377658	0.41629	0.447	0.327	1
Aldh3a2	0.0378992	-0.400722	0.047	0.139	1
Tcea1	0.0379955	-0.397203	0.306	0.436	1
Ccl5	0.0380069	0.609397	0.824	0.733	1
Bcl2l11	0.0380245	0.561267	0.624	0.525	1
Prpf38b	0.0385674	0.399828	0.588	0.446	1
Scamp2	0.0388844	0.250388	0.294	0.178	1
Heatr5a	0.0388962	-0.33608	0.047	0.139	1
Tut7	0.0390056	0.637082	0.447	0.356	1
Rcl1	0.0394022	-0.250626	0.059	0.158	1
Pds5a	0.039415	-0.449387	0.176	0.297	1
Il2rb	0.040181	0.268544	0.976	0.98	1
Nfkb2	0.0402967	0.318648	0.353	0.218	1
Ifitm2	0.0404419	-0.637134	0.188	0.317	1
Ppp1r9b	0.0405342	0.511282	0.212	0.109	1
Hnrnph1	0.0405828	0.354457	0.682	0.653	1
Ddx18	0.041041	-0.440989	0.153	0.267	1
Gopc	0.0413445	0.26402	0.165	0.069	1
Srpk2	0.0414827	0.416059	0.224	0.119	1
Tank	0.0414956	0.308697	0.306	0.178	1
Eif4g3	0.0417247	0.51635	0.376	0.257	1
Akt1	0.0417473	0.433123	0.388	0.277	1
Cks2	0.0420296	-0.287698	0.259	0.406	1
Gtf2f1	0.0422076	0.460069	0.365	0.248	1
Tmem41b	0.0424226	0.262713	0.2	0.089	1
Gm11361	0.0425286	-0.398632	0.2	0.327	1
Aimp1	0.0427665	-0.3223	0.129	0.248	1
Pafah1b2	0.042774	0.303645	0.365	0.228	1
Glrx	0.0430045	0.453192	0.576	0.465	1
Ndel1	0.0430677	-0.320662	0.212	0.337	1
Tm6sf1	0.0433683	0.331499	0.271	0.149	1
Rwdd4a	0.0434547	-0.306673	0.094	0.198	1
Ankrd17	0.0440259	0.321968	0.612	0.455	1
Ap3m1	0.0441296	-0.268828	0.071	0.168	1
Pip4k2a	0.0443754	-0.556307	0.282	0.386	1
Hook3	0.0445064	0.439649	0.212	0.109	1
Ubxn4	0.0445203	-0.283559	0.576	0.693	1
Nr4a2	0.0446136	-0.358794	0.624	0.772	1
Exosc8	0.0448474	0.327006	0.188	0.089	1
Pan2	0.044936	0.276202	0.118	0.04	1
Rnf10	0.0453805	0.498146	0.518	0.426	1
Msi2	0.0454928	0.40575	0.388	0.257	1
Polr2d	0.045518	0.255344	0.247	0.129	1
Cenpc1	0.0456965	-0.343433	0.059	0.149	1
Psen1	0.0458101	0.419108	0.341	0.228	1
Ubc	0.0458685	0.39165	0.859	0.881	1
Mau2	0.046052	0.400984	0.271	0.149	1
Lztfl1	0.0462287	0.34804	0.118	0.04	1
Snw1	0.0462415	0.359989	0.529	0.406	1
Pex19	0.0462504	-0.374166	0.059	0.149	1
Kif13b	0.046423	0.493062	0.329	0.218	1
Zc3h13	0.0464731	0.540615	0.4	0.287	1
Pnp	0.0466143	0.418283	0.482	0.386	1
Lamp2	0.0467458	0.378434	0.282	0.178	1
Mettl14	0.0468098	-0.300348	0.059	0.149	1
Arf1	0.0468217	0.258663	0.812	0.782	1
Cmip	0.0469932	0.533498	0.271	0.158	1
Aldh9a1	0.0469961	-0.284138	0.129	0.248	1
Tacc1	0.0471057	0.47267	0.471	0.366	1
Rps16	0.047134	-0.250582	0.918	0.96	1
Trappc10	0.0471964	0.395913	0.259	0.149	1
Slc25a20	0.0483125	-0.28212	0.071	0.168	1
Rsf1	0.0485682	0.490124	0.318	0.218	1
Smim3	0.0490254	0.461198	0.4	0.287	1
Tob2	0.0491754	-0.255203	0.529	0.653	1
Arel1	0.049528	0.346928	0.141	0.059	1
Mrps28	0.049599	-0.357701	0.047	0.129	1
Ddx3y	0.0496795	-0.464799	0.282	0.436	1
Kpna2	0.04976	0.266575	0.129	0.05	1
Togaram1	0.0501456	0.433897	0.282	0.178	1
Rnpep	0.0504181	0.26979	0.129	0.05	1
Ep400	0.0507948	0.571974	0.412	0.327	1
Kdm3a	0.0508628	0.2851	0.259	0.139	1
Ppa1	0.05103	-0.40746	0.106	0.208	1
Osbpl7	0.0510835	0.364827	0.129	0.05	1
Txndc9	0.051275	0.367484	0.353	0.238	1
Top2a	0.0514355	-0.621074	0.118	0.218	1
Slc7a6os	0.0514938	-0.353046	0.059	0.149	1
Hnrnph2	0.0516835	-0.416824	0.235	0.337	1
Zfp429	0.0518631	-0.348332	0.047	0.129	1
Nkapd1	0.0519217	0.45077	0.282	0.178	1
Ndufa12	0.0520372	-0.432383	0.224	0.337	1
Psmd1	0.0522215	0.385287	0.318	0.198	1
Kdm7a	0.0531339	-0.29878	0.318	0.455	1
Prf1	0.0532975	0.395617	0.6	0.485	1
Rnf185	0.0533547	0.355118	0.141	0.059	1
Stip1	0.0533627	-0.334888	0.212	0.366	1
Cx3cr1	0.0534406	0.449212	0.212	0.109	1
2022-09-11	0.0534965	0.532881	0.494	0.406	1
Rfk	0.0535182	0.379178	0.341	0.218	1
Herc6	0.053819	0.3723	0.129	0.05	1
Stx11	0.0540892	-0.415952	0.376	0.485	1
Notch2	0.0542837	-0.311846	0.129	0.238	1
Npat	0.0544305	0.339738	0.318	0.198	1
Hes6	0.0544307	0.287411	0.2	0.099	1
Cops2	0.0546086	-0.357646	0.235	0.356	1
Mcm4	0.0546694	0.305894	0.235	0.129	1
Zfp36l1	0.0547774	-0.357163	0.341	0.485	1
Prkab1	0.0552589	0.315924	0.153	0.069	1
Ndrg1	0.0552671	-0.49198	0.224	0.347	1
Tubb2a	0.0555966	-0.317635	0.047	0.129	1
Cdc40	0.0557736	-0.323044	0.106	0.208	1
Eif4enif1	0.0558367	0.343971	0.224	0.119	1
Akt2	0.0560588	-0.324854	0.188	0.317	1
Rhoq	0.0561648	0.41024	0.588	0.475	1
Atp2a3	0.0563226	-0.355003	0.106	0.208	1
Usp14	0.0563231	0.357038	0.247	0.139	1
Runx2	0.0563249	0.41596	0.541	0.416	1
St3gal4	0.0566758	0.25548	0.129	0.05	1
Fhod1	0.0567294	0.26586	0.141	0.059	1
Rassf1	0.0569302	0.509644	0.341	0.228	1
Mob1a	0.0570536	-0.284465	0.565	0.723	1
Gimap6	0.0573917	-0.345118	0.388	0.515	1
Pafah1b1	0.058114	0.380914	0.753	0.683	1
Ttc5	0.0581347	-0.260933	0.035	0.109	1
Ramp3	0.0581459	-0.387164	0.294	0.426	1
Anp32e	0.0589559	-0.278675	0.494	0.614	1
Mdm4	0.0590673	0.385207	0.2	0.099	1
Snrpg	0.0591995	-0.395328	0.576	0.703	1
Atg12	0.0592366	0.299293	0.329	0.218	1
Atf3	0.0592508	-0.26459	0.059	0.149	1
Arl4c	0.0593751	-0.269303	0.259	0.396	1
Gse1	0.0595443	0.364144	0.329	0.208	1
Dnajc19	0.0596043	-0.453162	0.106	0.198	1
Mov10	0.0597374	-0.265729	0.035	0.109	1
Zbtb43	0.0599388	0.373587	0.153	0.069	1
Clip1	0.0600486	0.270662	0.235	0.129	1
Gdap2	0.0602932	-0.292325	0.106	0.208	1
Gpbp1	0.0603132	-0.253667	0.424	0.594	1
Atp6ap1	0.0603694	0.340937	0.376	0.257	1
Atp8b2	0.0605781	0.395746	0.282	0.178	1
Anp32b	0.0609896	-0.450546	0.518	0.653	1
Adam9	0.0610115	0.299974	0.141	0.059	1
Endod1	0.0611852	-0.409637	0.247	0.356	1
Nt5dc1	0.0612094	-0.258788	0.071	0.158	1
Mon2	0.0613343	0.476513	0.153	0.069	1
Jmjd6	0.062412	-0.362686	0.082	0.168	1
Nfe2l2	0.062756	-0.521584	0.094	0.188	1
Ormdl1	0.0630748	-0.312514	0.082	0.168	1
Ndufa6	0.0639692	-0.351313	0.129	0.238	1
Ccr1	0.0643734	0.285884	0.129	0.05	1
Smurf2	0.0646087	0.410645	0.188	0.099	1
Timm23	0.0647868	-0.335298	0.059	0.139	1
Cog5	0.0649319	0.364738	0.2	0.109	1
Eno1b	0.0651115	0.258796	0.376	0.238	1
Ski	0.0652104	0.266945	0.471	0.327	1
Gabpb2	0.0655321	-0.32014	0.141	0.257	1
Zc3h7a	0.065555	-0.387931	0.247	0.366	1
Stk11	0.066544	0.337701	0.341	0.228	1
Hint1	0.0665671	-0.27067	0.306	0.436	1
Kpna4	0.0669958	0.452137	0.518	0.406	1
Prrc2c	0.0670419	-0.306871	0.647	0.782	1
Pde4b	0.0677127	-0.252097	0.176	0.297	1
Ganab	0.0679816	-0.267249	0.2	0.327	1
Gpd2	0.0680421	-0.279527	0.247	0.396	1
Parp14	0.068676	0.382281	0.282	0.178	1
Lrig2	0.068983	0.303512	0.106	0.04	1
Ndufa10	0.0691541	-0.490629	0.176	0.277	1
Ube2d3	0.0691575	-0.280775	0.671	0.802	1
Rps6ka4	0.0694455	-0.274502	0.059	0.139	1
Gnpda2	0.0695572	-0.258548	0.118	0.218	1
Hdac1	0.0698008	-0.30875	0.376	0.535	1
Zdhhc7	0.0698252	-0.292755	0.047	0.119	1
Glce	0.0699328	0.278762	0.106	0.04	1
Vps29	0.06994	-0.250853	0.129	0.238	1
Cd86	0.0700129	-0.31044	0.094	0.188	1
Rtcb	0.0701378	-0.51196	0.188	0.277	1
Frg1	0.0703472	-0.268579	0.318	0.455	1
Clic4	0.0706695	-0.328542	0.306	0.426	1
Irf8	0.0708895	0.388971	0.647	0.564	1
Emp3	0.0710679	0.392819	0.506	0.366	1
Tiparp	0.071692	-0.405492	0.129	0.228	1
Lsm14b	0.0717424	0.360543	0.118	0.05	1
Smc4	0.0719799	-0.451554	0.435	0.564	1
Gatad2b	0.0720169	0.347095	0.365	0.248	1
Atp2c1	0.0722329	0.290125	0.176	0.089	1
Trp53inp2	0.0726476	0.332076	0.259	0.158	1
Polr2a	0.0726764	0.350499	0.576	0.495	1
Luzp1	0.0728468	0.347143	0.106	0.04	1
Pik3r5	0.0728468	0.377804	0.106	0.04	1
Gadd45b	0.0730877	-0.404448	0.235	0.337	1
Eny2	0.0733701	-0.528897	0.188	0.287	1
Ldb1	0.0738932	0.361257	0.259	0.158	1
Tor1aip2	0.0739937	-0.344151	0.353	0.455	1
Sp100	0.0740127	0.324743	0.565	0.465	1
Lamtor5	0.0740514	-0.37872	0.071	0.149	1
Net1	0.0743752	-0.323791	0.059	0.139	1
Ndfip1	0.0743865	-0.416955	0.388	0.475	1
Ikzf1	0.0747079	0.262785	0.6	0.495	1
Ube2g2	0.0749796	-0.351796	0.094	0.188	1
Pja1	0.075011	-0.261175	0.165	0.287	1
Kdm5a	0.0753963	0.31057	0.412	0.287	1
Sesn3	0.0763406	-0.453615	0.188	0.287	1
Polr2l	0.076428	0.286619	0.118	0.05	1
Chtf8	0.0765838	0.266685	0.188	0.099	1
Washc4	0.0770495	-0.272376	0.047	0.119	1
Desi2	0.0775818	-0.304764	0.118	0.218	1
Dlst	0.0778128	-0.278993	0.153	0.257	1
Naa50	0.0783534	0.340669	0.329	0.218	1
Tmem189	0.0786965	0.334386	0.4	0.277	1
Irf2	0.0788463	0.438449	0.353	0.248	1
Mdfic	0.0789866	-0.27384	0.294	0.416	1
Taf1	0.0792891	0.2832	0.212	0.119	1
Nfil3	0.0798056	-0.466643	0.224	0.327	1
Dpp8	0.0798658	0.531277	0.153	0.079	1
Utp15	0.0802101	-0.290941	0.106	0.198	1
Nop56	0.0802134	-0.352398	0.6	0.733	1
Emilin2	0.0803537	0.323969	0.118	0.05	1
Rnf213	0.0804187	-0.389232	0.118	0.218	1
Nek7	0.0804267	-0.288389	0.247	0.366	1
Supt16	0.0806819	0.334384	0.459	0.366	1
Samd1	0.0813603	0.257113	0.118	0.05	1
Chd7	0.0814988	0.325568	0.588	0.475	1
Api5	0.0817943	0.307967	0.447	0.337	1
Oat	0.0819539	0.274275	0.294	0.188	1
Synrg	0.0823024	-0.257385	0.059	0.139	1
Kcnab2	0.0823108	0.36771	0.271	0.178	1
Bcl9l	0.0829192	0.386162	0.176	0.099	1
Paxip1	0.0834042	0.300655	0.118	0.05	1
Mtch2	0.0841091	0.370272	0.271	0.168	1
Slc7a6	0.084124	-0.258591	0.082	0.168	1
Cln3	0.084154	0.492828	0.141	0.069	1
Ppp1r11	0.0844562	0.316541	0.224	0.129	1
Pag1	0.0845883	0.302698	0.247	0.149	1
Arl13b	0.0846916	0.425648	0.235	0.149	1
Pan3	0.0847565	0.330607	0.329	0.228	1
Utp3	0.0854261	0.512955	0.318	0.228	1
Dpf2	0.0854839	0.250754	0.271	0.168	1
Eif2s2	0.085764	-0.250396	0.494	0.683	1
Ppp2r5e	0.0858977	0.276278	0.306	0.208	1
Abi1	0.0861484	0.360116	0.459	0.356	1
Pcmtd1	0.0869719	-0.424002	0.153	0.248	1
Parp1	0.087093	0.385687	0.176	0.099	1
Ppp2r1b	0.0876901	-0.351969	0.153	0.248	1
Pcf11	0.0878607	0.497316	0.376	0.287	1
Fli1	0.0880676	0.464614	0.4	0.327	1
Bcl2a1b	0.088288	-0.280767	0.153	0.267	1
Pum1	0.088841	-0.379144	0.365	0.475	1
Sipa1l1	0.0895778	0.270961	0.235	0.139	1
Cox6a1	0.089616	-0.313684	0.588	0.673	1
Cnnm3	0.0899957	0.373456	0.129	0.059	1
Vps53	0.0901011	-0.33431	0.059	0.129	1
Krr1	0.0901965	-0.280827	0.153	0.257	1
Rpp21	0.0910373	0.291375	0.129	0.059	1
Pogk	0.091117	-0.288715	0.059	0.129	1
Add1	0.0916722	0.367056	0.306	0.218	1
Gns	0.0918999	0.310933	0.141	0.069	1
Atp5o	0.0921987	-0.294788	0.376	0.495	1
Ccr7	0.0926067	-1.01243	0.071	0.149	1
Rpl22	0.0934987	-0.271566	0.706	0.782	1
Ccnk	0.0936363	-0.345811	0.282	0.386	1
Dnajc25	0.0939233	0.294058	0.141	0.069	1
Ddx6	0.0941316	0.259792	0.835	0.733	1
E2f2	0.0942202	0.358671	0.129	0.059	1
Fnbp4	0.0942352	0.317132	0.412	0.307	1
Hnrnpul1	0.0951791	0.258951	0.612	0.545	1
Upf2	0.0952723	-0.428098	0.059	0.129	1
Ilf2	0.0955269	-0.298294	0.129	0.218	1
Mical1	0.095949	0.363903	0.176	0.099	1
Ddx54	0.0961539	0.429129	0.212	0.129	1
Prpf18	0.0965227	0.336306	0.282	0.188	1
Oxsr1	0.0965611	0.447483	0.306	0.218	1
Jak3	0.0967648	-0.347808	0.165	0.257	1
Manf	0.0978184	-0.264209	0.4	0.535	1
Mia2	0.0980374	0.336402	0.529	0.446	1
Slbp	0.0982058	0.434627	0.471	0.396	1
Wipf1	0.0982646	0.254084	0.753	0.624	1
Nr4a3	0.0984253	-0.32156	0.588	0.713	1
Oxct1	0.0991575	0.269332	0.235	0.139	1
Dmxl1	0.0996177	0.349174	0.188	0.109	1
Tulp4	0.0996811	0.272178	0.224	0.129	1
Hgs	0.0997229	0.255742	0.129	0.059	1
Ctdsp1	0.0998437	0.471742	0.247	0.168	1
Msl3	0.100209	0.294277	0.141	0.069	1
Pqlc1	0.100861	0.421968	0.318	0.218	1
Casp2	0.10102	0.27405	0.165	0.089	1
Iars	0.10102	0.31485	0.165	0.089	1
Ebna1bp2	0.101028	-0.255889	0.141	0.228	1
Ilf3	0.101439	-0.346914	0.165	0.257	1
Lmo4	0.101626	0.301144	0.153	0.079	1
Slc37a3	0.101626	-0.274154	0.071	0.149	1
Tmem64	0.10224	-0.582966	0.129	0.218	1
Snx27	0.10291	-0.346043	0.059	0.129	1
Ubl3	0.103103	-0.302836	0.518	0.653	1
Rac2	0.103358	-0.260775	0.8	0.871	1
Nol11	0.103625	-0.275889	0.141	0.238	1
Skap1	0.104062	-0.36339	0.494	0.614	1
Esd	0.104161	0.303092	0.365	0.267	1
Tinf2	0.104248	-0.444629	0.118	0.198	1
Tmem164	0.104307	0.300529	0.129	0.059	1
Slc35b4	0.104582	0.255547	0.141	0.069	1
Efr3a	0.104714	-0.329052	0.353	0.455	1
Pfdn2	0.105459	-0.290289	0.2	0.297	1
Mta3	0.106508	0.275092	0.176	0.099	1
Rpa2	0.107738	-0.391556	0.212	0.297	1
Acot2	0.10796	0.294024	0.141	0.069	1
Psmd9	0.109226	-0.269947	0.082	0.158	1
Mga	0.109463	0.287934	0.212	0.129	1
Reep5	0.110482	-0.257223	0.565	0.673	1
Etf1	0.111369	0.307986	0.576	0.475	1
Sfxn1	0.112242	-0.346751	0.129	0.208	1
Smg6	0.112453	0.261494	0.153	0.079	1
Phf2	0.112561	0.295318	0.259	0.168	1
BC031181	0.113832	0.320028	0.388	0.307	1
Stk4	0.113843	0.343107	0.6	0.525	1
Nkg7	0.114169	0.334501	0.871	0.921	1
Gigyf1	0.11421	0.309705	0.212	0.129	1
Tmem243	0.114885	-0.276013	0.129	0.218	1
Kdelr2	0.115071	-0.254466	0.188	0.287	1
Mdn1	0.115658	-0.404062	0.106	0.188	1
Errfi1	0.11572	-0.376046	0.082	0.158	1
Mrpl20	0.11572	0.286893	0.165	0.089	1
Lgals3	0.116628	0.495642	0.824	0.802	1
Il17ra	0.116788	0.412064	0.365	0.267	1
Entpd7	0.116868	0.333732	0.235	0.158	1
Rab1a	0.117333	0.258461	0.671	0.594	1
Pbxip1	0.117934	0.277924	0.329	0.238	1
Clcn4	0.117991	0.317987	0.2	0.119	1
Rhoa	0.118077	0.260998	0.718	0.713	1
Hmgn5	0.118188	-0.289593	0.365	0.465	1
Prr14	0.118716	0.299897	0.224	0.139	1
Plod2	0.118868	-0.332703	0.212	0.307	1
Xpot	0.119117	0.269406	0.212	0.129	1
Psmb6	0.119326	0.306881	0.294	0.198	1
Tmem160	0.119582	-0.40866	0.176	0.257	1
Cep170	0.119639	0.339632	0.129	0.069	1
Dnajc7	0.12004	0.32099	0.388	0.287	1
Ino80	0.120151	0.273378	0.176	0.099	1
Sh3gl1	0.120668	0.325147	0.224	0.139	1
Paf1	0.120766	0.396289	0.306	0.218	1
Cnot11	0.121043	0.390058	0.259	0.178	1
Rwdd1	0.121047	-0.30766	0.294	0.406	1
Ppip5k2	0.121092	0.275304	0.141	0.069	1
Ptpn2	0.12214	-0.351716	0.118	0.208	1
Prpf8	0.122901	-0.385209	0.376	0.485	1
Fxr1	0.123301	-0.333727	0.353	0.455	1
Gm7072	0.123514	-0.261794	0.047	0.109	1
Rlf	0.123524	0.272562	0.306	0.208	1
Gyg	0.123645	0.281965	0.235	0.149	1
Dnm1l	0.123806	0.311123	0.259	0.178	1
Rc3h2	0.124973	-0.308521	0.2	0.287	1
Mapk3	0.125261	0.343936	0.247	0.168	1
Pdcl	0.125286	-0.252325	0.071	0.139	1
Hspa4l	0.125309	-0.380011	0.247	0.347	1
Havcr2	0.125942	0.280272	0.506	0.406	1
Lrrc42	0.125995	0.355162	0.106	0.05	1
Htatsf1	0.126617	-0.300782	0.165	0.257	1
Ppp4c	0.126822	0.263077	0.435	0.337	1
Tug1	0.128045	0.282388	0.176	0.099	1
Cyb5a	0.128193	-0.470571	0.365	0.465	1
Hexb	0.128264	0.325889	0.153	0.089	1
Hspa13	0.128518	-0.315182	0.165	0.257	1
Il18r1	0.129032	0.457555	0.4	0.327	1
Timm13	0.130084	-0.273388	0.188	0.277	1
Eprs	0.13095	-0.653435	0.365	0.446	1
Arid1a	0.131017	-0.308186	0.4	0.525	1
Tmem30a	0.131299	0.290493	0.624	0.554	1
Xpr1	0.131405	0.362411	0.235	0.158	1
Srrt	0.131457	0.417675	0.4	0.327	1
Pou2f1	0.131673	-0.280028	0.071	0.139	1
Prkcb	0.131957	0.325248	0.282	0.198	1
Il4ra	0.132362	-0.307557	0.329	0.426	1
Psmb2	0.132833	0.339527	0.388	0.317	1
Slc30a1	0.133396	0.333116	0.4	0.317	1
Alg2	0.133561	0.295751	0.106	0.05	1
Gpbp1l1	0.133728	0.401142	0.306	0.228	1
Pttg1ip	0.13385	-0.266307	0.188	0.277	1
Phf20	0.133995	-0.372923	0.059	0.119	1
Spast	0.134561	0.329872	0.188	0.119	1
Aff4	0.135102	0.317655	0.247	0.158	1
Dopey2	0.135116	0.253358	0.106	0.05	1
Nedd8	0.135125	0.286049	0.424	0.356	1
Trim36	0.135134	-0.299976	0.106	0.188	1
Sat1	0.135296	-0.452884	0.6	0.693	1
Lyar	0.135579	-0.452658	0.176	0.257	1
Foxo4	0.135612	0.269768	0.129	0.069	1
Son	0.135755	0.311282	0.776	0.733	1
Cspp1	0.135774	0.397138	0.165	0.089	1
Npc2	0.136115	-0.388447	0.494	0.574	1
Otud1	0.136685	0.262371	0.106	0.05	1
Camk2n1	0.136888	-0.454115	0.306	0.416	1
Lsm4	0.137405	-0.327331	0.094	0.158	1
Pdap1	0.137683	-0.285119	0.388	0.525	1
Micu2	0.137741	-0.290957	0.129	0.208	1
Jun	0.137945	-0.264059	0.259	0.356	1
Hp1bp3	0.137998	-0.328521	0.318	0.446	1
Isca1	0.139199	0.383756	0.188	0.119	1
Isy1	0.139939	-0.316421	0.482	0.584	1
Paip1	0.140887	0.330036	0.224	0.149	1
4930523C07Rik	0.141085	-0.29291	0.388	0.475	1
Ppp6r3	0.142355	0.378425	0.247	0.168	1
Ehd4	0.14273	-0.29676	0.235	0.327	1
Dtx2	0.14306	0.323835	0.118	0.059	1
Grap	0.143089	0.369949	0.224	0.149	1
Uhrf1bp1l	0.143264	-0.419037	0.106	0.178	1
Kdm2b	0.14343	0.391384	0.541	0.505	1
Pigt	0.143609	-0.265257	0.082	0.149	1
Pdp2	0.1442	0.312414	0.224	0.149	1
Fam111a	0.144222	-0.353048	0.059	0.119	1
Itch	0.14423	0.409504	0.2	0.129	1
Zfp319	0.144602	0.271339	0.118	0.059	1
Il1b	0.146156	0.431166	0.118	0.059	1
Lig1	0.146312	-0.265187	0.094	0.168	1
Puf60	0.146851	-0.30047	0.271	0.366	1
Map7d1	0.14687	0.282679	0.341	0.257	1
Rnf139	0.147573	0.257235	0.224	0.149	1
Gmfg	0.147709	0.27001	0.471	0.396	1
Dgkd	0.14803	0.288146	0.141	0.079	1
Acsl4	0.148636	-0.337916	0.353	0.455	1
Nampt	0.149103	-0.331527	0.165	0.248	1
Arhgap25	0.149302	0.290311	0.118	0.059	1
Mfsd6	0.149847	0.281397	0.259	0.178	1
Tmcc1	0.150096	0.345	0.118	0.059	1
1810013L24Rik	0.15021	-0.327712	0.306	0.386	1
Sec24b	0.150404	0.308413	0.153	0.089	1
Npm1	0.150612	-0.257152	0.894	0.911	1
Tfip11	0.150728	-0.26498	0.106	0.178	1
Fam208a	0.150894	0.298748	0.118	0.059	1
Nab2	0.150926	0.442063	0.259	0.178	1
Cdc42ep3	0.151158	-0.437941	0.153	0.238	1
Txlna	0.151362	-0.301966	0.106	0.178	1
Naa38	0.151791	0.261503	0.153	0.089	1
Clasp2	0.151854	0.300522	0.176	0.109	1
Zcchc7	0.152591	0.509503	0.188	0.119	1
Zfp148	0.152925	0.374043	0.318	0.228	1
Hdac2	0.152947	0.330262	0.165	0.099	1
Selenos	0.153296	0.423947	0.471	0.406	1
Csnk1g2	0.153328	0.347871	0.224	0.149	1
Eif1ax	0.153436	-0.253753	0.282	0.376	1
Zfp703	0.153856	0.358705	0.188	0.119	1
Ccz1	0.1543	0.350894	0.165	0.099	1
Irak1	0.154574	-0.402254	0.259	0.327	1
Wdr20	0.154723	0.275187	0.129	0.069	1
Gps1	0.155213	-0.368202	0.188	0.267	1
Triap1	0.155662	0.252318	0.165	0.099	1
Taf15	0.156948	-0.29417	0.153	0.228	1
Dynlrb1	0.157912	-0.349863	0.365	0.446	1
Rps19	0.158154	-0.253876	0.776	0.812	1
Itga4	0.158526	-0.358006	0.165	0.248	1
Agap3	0.158877	0.283545	0.153	0.089	1
Oxa1l	0.158877	0.278247	0.153	0.089	1
Uty	0.15941	0.296023	0.129	0.069	1
Nptn	0.160392	0.390749	0.471	0.396	1
Pura	0.161575	-0.270953	0.247	0.347	1
Abl2	0.161647	-0.379329	0.153	0.228	1
Lrrc8c	0.161769	-0.341184	0.188	0.267	1
Rnps1	0.163291	-0.253681	0.259	0.366	1
Riok1	0.16372	-0.371894	0.188	0.277	1
Napg	0.164348	0.306243	0.141	0.079	1
Spcs3	0.164474	0.313677	0.306	0.228	1
Lemd3	0.164528	-0.340225	0.129	0.198	1
Dennd4c	0.16474	0.291801	0.165	0.099	1
Znrf1	0.166438	-0.330882	0.071	0.129	1
Abhd16a	0.166456	-0.253845	0.059	0.119	1
Zfp207	0.168071	0.440479	0.482	0.406	1
Fam32a	0.169407	0.394739	0.318	0.238	1
Slc25a19	0.169417	0.392081	0.212	0.139	1
Nemf	0.169528	0.255621	0.376	0.297	1
Pnpla2	0.169704	0.325304	0.2	0.139	1
Sertad2	0.170694	-0.412431	0.212	0.277	1
Anapc2	0.171026	0.288155	0.188	0.119	1
Dcaf13	0.171321	0.340355	0.306	0.238	1
Mea1	0.172253	-0.296004	0.141	0.218	1
Man2b1	0.172892	0.260598	0.224	0.149	1
Asb6	0.172903	-0.250753	0.071	0.129	1
Hspb1	0.172903	-0.589762	0.071	0.129	1
Ddx39b	0.173446	-0.253533	0.353	0.475	1
Ube2d1	0.174039	-0.362441	0.176	0.267	1
Scd2	0.174851	0.291374	0.259	0.188	1
Pmepa1	0.175463	0.404254	0.224	0.149	1
Smim15	0.175962	0.274433	0.212	0.139	1
Cyba	0.176843	-0.310362	0.435	0.545	1
Rabif	0.17727	0.262756	0.2	0.129	1
Gabpa	0.177283	0.286529	0.235	0.168	1
F4-80 (Ab)	0.178141	-0.633524	0.976	0.99	1
Psmb3	0.178163	0.373898	0.353	0.307	1
Ehbp1l1	0.179407	0.328443	0.212	0.149	1
Fam129b	0.180238	0.326229	0.165	0.099	1
Arih1	0.180424	0.347106	0.529	0.446	1
Tax1bp1	0.180611	0.404107	0.671	0.673	1
Srgap2	0.181248	-0.256597	0.071	0.129	1
Psma3	0.18144	0.282382	0.576	0.505	1
Map4k4	0.181599	0.306252	0.318	0.238	1
Pbrm1	0.182845	-0.334153	0.247	0.337	1
Sdf4	0.183478	-0.297089	0.635	0.673	1
Mfsd5	0.183728	0.263683	0.188	0.119	1
Szrd1	0.184064	0.276204	0.212	0.139	1
Zfp36	0.185058	0.396304	0.471	0.406	1
Btg2	0.185132	-0.252335	0.518	0.614	1
Ssrp1	0.186209	-0.260294	0.247	0.337	1
Msl1	0.186853	0.321456	0.365	0.307	1
Vps54	0.187435	0.294822	0.329	0.257	1
Mif4gd	0.187477	0.406149	0.294	0.218	1
Btbd10	0.188401	0.327587	0.259	0.188	1
D8Ertd738e	0.189554	0.256644	0.424	0.356	1
Syap1	0.190144	-0.285109	0.165	0.248	1
Pin4	0.190205	-0.306586	0.129	0.198	1
Tmco1	0.19221	0.256339	0.247	0.168	1
Tomm70a	0.192605	-0.347577	0.188	0.267	1
Csde1	0.192618	0.333103	0.741	0.693	1
Eif1b	0.192881	0.273504	0.235	0.168	1
Lipa	0.193079	-0.263834	0.141	0.208	1
Spop	0.193916	0.344428	0.224	0.158	1
Calu	0.196726	0.28473	0.447	0.386	1
Chd2	0.197337	-0.371417	0.447	0.525	1
Uhmk1	0.197807	0.294274	0.447	0.366	1
Glyr1	0.198262	0.471073	0.259	0.198	1
Ppig	0.198963	-0.369855	0.588	0.634	1
Dusp10	0.198982	0.515469	0.235	0.168	1
Dag1	0.200195	0.311404	0.212	0.149	1
Nop10	0.201118	-0.312754	0.176	0.248	1
Tbc1d10b	0.201118	0.477821	0.247	0.188	1
Nmt2	0.201733	-0.26357	0.118	0.178	1
Rarg	0.2019	-0.255857	0.059	0.109	1
Stx5a	0.202301	0.313692	0.224	0.158	1
Bag3	0.202323	-0.331483	0.165	0.238	1
Slc23a2	0.202559	-0.277831	0.106	0.168	1
Tprgl	0.202676	0.274358	0.424	0.386	1
Elk3	0.203361	-0.294082	0.271	0.347	1
Lamc1	0.205395	0.350812	0.259	0.188	1
Ube2n	0.205422	0.267163	0.482	0.416	1
Ankhd1	0.205767	0.305119	0.282	0.218	1
Parl	0.205791	-0.260877	0.106	0.168	1
Csnk1a1	0.206763	0.265906	0.765	0.693	1
Eaf1	0.207248	0.30778	0.318	0.248	1
Snx12	0.208069	-0.254695	0.071	0.129	1
Supt5	0.208581	0.37239	0.329	0.267	1
Kmt2a	0.210956	0.296459	0.541	0.465	1
Arid2	0.211385	0.255647	0.165	0.109	1
Chd4	0.211806	0.309981	0.788	0.713	1
Ncoa6	0.211852	0.368109	0.129	0.079	1
Pkn1	0.212054	0.354183	0.247	0.188	1
Trp53	0.212402	0.308411	0.482	0.436	1
Ahcyl2	0.212413	-0.313127	0.153	0.218	1
Nudt21	0.212413	-0.280954	0.153	0.218	1
Elob	0.213682	-0.2555	0.612	0.624	1
Cdc73	0.213804	0.30144	0.329	0.257	1
Tmem106b	0.214023	0.323888	0.2	0.139	1
Kdm4a	0.215359	0.26203	0.141	0.089	1
Aqr	0.21558	0.255855	0.2	0.139	1
Cenpq	0.21616	-0.316663	0.059	0.109	1
Prrc2b	0.216655	0.278137	0.471	0.416	1
Uba6	0.217115	0.288132	0.259	0.198	1
Appbp2	0.2174	0.257482	0.235	0.168	1
Patl1	0.218509	-0.317745	0.188	0.257	1
Yme1l1	0.218543	0.291557	0.353	0.277	1
Zfp644	0.219739	0.287651	0.176	0.119	1
Capn7	0.219856	-0.264591	0.153	0.218	1
Fermt3	0.220016	0.338268	0.2	0.149	1
Ndufv3	0.222448	-0.316195	0.365	0.436	1
Ubap2l	0.223032	0.282901	0.435	0.376	1
Ddx47	0.223476	0.346625	0.306	0.238	1
Erp44	0.223772	-0.293349	0.318	0.366	1
Sec23b	0.224028	0.269282	0.329	0.257	1
Secisbp2l	0.224411	-0.289318	0.153	0.218	1
Tnfaip8	0.224719	-0.307492	0.188	0.267	1
Rock1	0.224824	0.263911	0.718	0.703	1
Arid1b	0.226981	0.253769	0.188	0.129	1
Phf8	0.226981	0.250835	0.188	0.129	1
Arih2	0.227056	0.292066	0.235	0.168	1
Bach2	0.227481	0.256667	0.129	0.079	1
Relb	0.228331	0.289946	0.2	0.139	1
Nudcd3	0.228725	0.260784	0.165	0.109	1
Junb	0.228864	-0.282296	0.659	0.762	1
Zbtb44	0.229033	0.284459	0.224	0.158	1
Pum3	0.230088	-0.302891	0.165	0.228	1
Tspyl1	0.231703	0.28169	0.176	0.119	1
Il18rap	0.231913	-0.396785	0.271	0.347	1
Mbtd1	0.232407	0.428783	0.141	0.089	1
Clk4	0.232691	-0.276726	0.165	0.238	1
Myo9b	0.233158	0.320956	0.118	0.069	1
Scaf8	0.235124	0.308498	0.341	0.277	1
Emc3	0.236886	0.280463	0.224	0.158	1
Stim1	0.236931	-0.258513	0.129	0.188	1
Entpd1	0.237085	0.319187	0.306	0.238	1
Mlec	0.237728	0.368475	0.353	0.297	1
Cat	0.237765	0.269366	0.165	0.109	1
Rbbp7	0.239326	0.292434	0.4	0.347	1
Mphosph10	0.239357	-0.367109	0.141	0.198	1
Mfsd1	0.239531	0.254908	0.153	0.099	1
Prmt5	0.239603	0.296402	0.165	0.109	1
Atp6v1e1	0.240669	-0.290348	0.329	0.416	1
Dcun1d1	0.241426	-0.330156	0.212	0.277	1
Dr1	0.24143	0.278044	0.294	0.238	1
Aprt	0.241688	-0.25556	0.153	0.218	1
Cfap36	0.242694	0.310596	0.2	0.149	1
Dusp4	0.243554	-0.396807	0.235	0.317	1
Eif4h	0.245051	0.348259	0.435	0.396	1
Kcnn4	0.245431	0.317631	0.388	0.337	1
Gclc	0.245671	-0.263268	0.2	0.277	1
Eif2ak3	0.24654	0.331681	0.341	0.277	1
Med14	0.246727	0.338669	0.2	0.139	1
Wdr1	0.247456	-0.343836	0.482	0.564	1
Rinl	0.248607	0.275746	0.224	0.168	1
Ifi27l2a	0.248797	0.33267	0.447	0.386	1
Mgea5	0.249003	0.267294	0.506	0.426	1
Rrp1	0.249038	0.251179	0.365	0.287	1
Hnrnpa1	0.250652	-0.287413	0.529	0.634	1
Snrnp48	0.250827	-0.2844	0.188	0.257	1
Cdv3	0.252832	-0.26716	0.459	0.554	1
Rap1a	0.256889	0.342107	0.518	0.515	1
Larp1b	0.257752	-0.314242	0.212	0.277	1
Trim33	0.257752	0.263412	0.282	0.218	1
Ccdc88c	0.25809	0.430524	0.365	0.307	1
Abr	0.258879	0.266697	0.176	0.119	1
Serpinb1a	0.259173	-0.409256	0.094	0.149	1
Larp4b	0.261453	0.250917	0.518	0.446	1
Maip1	0.262381	0.297105	0.188	0.139	1
Raf1	0.262433	-0.351022	0.153	0.218	1
Spty2d1	0.263284	0.404715	0.518	0.455	1
Iffo2	0.26441	-0.251599	0.106	0.158	1
Kpnb1	0.266106	0.252354	0.471	0.416	1
Ddx39	0.266485	-0.269895	0.118	0.168	1
Psmc4	0.271641	0.270113	0.306	0.248	1
Sbno1	0.272789	0.337555	0.553	0.535	1
Ier3	0.272824	0.438285	0.282	0.238	1
Sidt2	0.273492	0.429408	0.353	0.297	1
Foxo1	0.273602	0.342724	0.506	0.446	1
Gpr68	0.273652	0.341137	0.388	0.337	1
Gbp6	0.274929	0.420702	0.271	0.218	1
Selenok	0.276892	0.276571	0.612	0.614	1
Slc7a5	0.277071	-0.337697	0.129	0.178	1
Klf4	0.277734	0.456517	0.259	0.188	1
Crebzf	0.278815	-0.261599	0.082	0.129	1
Rnf146	0.281663	0.368832	0.224	0.178	1
Tmc6	0.283595	0.401745	0.176	0.129	1
Smarcc1	0.284376	0.333809	0.212	0.168	1
Nipbl	0.284513	0.433825	0.459	0.416	1
Rest	0.285529	-0.25829	0.235	0.307	1
Zmym1	0.287941	0.361611	0.129	0.089	1
Rock2	0.288679	0.336068	0.306	0.248	1
Arl8b	0.289583	0.281414	0.306	0.257	1
Iqgap2	0.292258	-0.262146	0.118	0.168	1
Tbcb	0.293565	-0.308543	0.129	0.188	1
Mbtps1	0.293801	0.265293	0.165	0.119	1
Hinfp	0.295717	0.286391	0.106	0.069	1
Tsc22d3	0.297437	-0.273831	0.259	0.317	1
Runx3	0.299357	-0.267393	0.647	0.683	1
Cox20	0.300273	-0.29164	0.318	0.366	1
Smad4	0.300587	0.296312	0.294	0.248	1
Pmaip1	0.30073	0.276989	0.271	0.208	1
Jak2	0.301602	-0.389088	0.365	0.446	1
Sacs	0.302503	0.303462	0.2	0.149	1
Emb	0.303011	-0.495288	0.447	0.505	1
Zrsr2	0.304701	-0.277161	0.118	0.168	1
Cic	0.304809	-0.271386	0.094	0.139	1
Zfp809	0.304901	0.261207	0.118	0.079	1
Selenoi	0.305417	-0.253887	0.165	0.218	1
Mfap3	0.305864	0.259183	0.176	0.129	1
Abcb1b	0.307166	0.282196	0.318	0.257	1
Eif3m	0.309623	0.261075	0.353	0.297	1
Eps15	0.318783	0.259628	0.188	0.139	1
Larp1	0.320624	0.37774	0.553	0.535	1
Sdhd	0.321	0.310177	0.353	0.317	1
Tnfrsf1b	0.322211	0.285381	0.6	0.574	1
Fuca2	0.323691	-0.310495	0.106	0.158	1
Nlk	0.324015	0.365461	0.165	0.129	1
Inpp4b	0.325707	-0.41568	0.306	0.347	1
Anxa1	0.328358	-0.326074	0.094	0.139	1
Mcrip1	0.328959	0.299554	0.129	0.089	1
Klhl9	0.329256	0.281207	0.188	0.139	1
Cflar	0.329282	-0.301354	0.365	0.465	1
Safb	0.330725	0.274931	0.306	0.257	1
Insig1	0.334513	-0.255186	0.235	0.277	1
Fam208b	0.338583	0.277826	0.224	0.178	1
Tapt1	0.341837	0.365148	0.165	0.129	1
mt-Atp8	0.343051	0.303456	0.318	0.267	1
Stk26	0.343232	0.256586	0.329	0.287	1
R3hdm1	0.346991	-0.382077	0.129	0.168	1
Sun2	0.34771	0.270523	0.365	0.327	1
Pdcd4	0.348711	0.409535	0.482	0.446	1
Lrrc58	0.350887	0.342118	0.435	0.436	1
Arhgap30	0.351669	0.30067	0.459	0.386	1
Pogz	0.352502	-0.257732	0.071	0.109	1
Sgk1	0.352622	0.260485	0.224	0.178	1
Uck2	0.355457	-0.256565	0.282	0.337	1
Tpra1	0.358491	-0.434231	0.141	0.188	1
Icam1	0.35864	0.283443	0.259	0.208	1
Rnf44	0.360555	0.302731	0.329	0.287	1
Ccnyl1	0.360688	0.254109	0.118	0.079	1
Rgs16	0.361459	-0.336746	0.8	0.762	1
Selenow	0.363903	-0.265736	0.529	0.574	1
Bop1	0.364857	-0.291883	0.165	0.208	1
Smarce1	0.367545	0.257811	0.282	0.238	1
Psmb9	0.369419	0.253633	0.329	0.287	1
Dusp1	0.370834	-0.351379	0.247	0.307	1
Ssr4	0.374196	0.293957	0.282	0.238	1
Itgb3	0.376401	0.273711	0.188	0.149	1
Fam13b	0.377563	-0.314114	0.106	0.149	1
Syt11	0.378139	-0.358936	0.2	0.248	1
Utp23	0.379446	-0.255196	0.129	0.168	1
Snrpb	0.381371	-0.251325	0.494	0.535	1
Rab5a	0.38175	0.300344	0.447	0.446	1
Tlnrd1	0.381832	0.260577	0.2	0.158	1
Usp24	0.384917	0.274739	0.188	0.139	1
Cpsf2	0.385452	0.271702	0.259	0.218	1
Prep	0.385559	0.260383	0.188	0.149	1
Elf2	0.386318	0.254601	0.2	0.158	1
Usf2	0.390022	0.28982	0.424	0.386	1
Dhrs7	0.390873	-0.385043	0.165	0.208	1
Irs2	0.392241	0.308328	0.271	0.228	1
CD4 (Ab)	0.393412	-0.253995	0.482	0.515	1
Rbm10	0.393909	-0.250781	0.129	0.168	1
Abcf2	0.398434	0.295078	0.176	0.139	1
Zdhhc21	0.400857	0.28915	0.176	0.139	1
Papd5	0.401935	0.277095	0.353	0.297	1
Dennd5a	0.402772	0.254186	0.247	0.198	1
Metrnl	0.404028	0.286502	0.224	0.188	1
Sh3bgrl	0.406113	-0.272155	0.412	0.426	1
Zzz3	0.40648	0.394633	0.153	0.119	1
4931406P16Rik	0.415583	0.270292	0.176	0.139	1
Mbd6	0.417338	0.372	0.129	0.099	1
Nme1	0.417898	-0.311736	0.282	0.307	1
Ipo5	0.419243	0.309023	0.165	0.129	1
Lbh	0.419504	0.259343	0.224	0.188	1
Unc119b	0.420808	0.262467	0.271	0.228	1
Zdhhc3	0.422112	-0.277321	0.2	0.238	1
Ide	0.425404	0.261891	0.235	0.198	1
Tent5a	0.428627	-0.428227	0.412	0.465	1
Atp2b1	0.432695	-0.250193	0.435	0.475	1
Idh3b	0.439753	-0.256791	0.2	0.238	1
Cdk12	0.442588	0.250074	0.424	0.406	1
Fem1c	0.44277	0.333365	0.353	0.317	1
Gnptg	0.445337	0.250741	0.212	0.178	1
Irf1	0.446653	-0.258079	0.306	0.356	1
Ubr2	0.446923	-0.27304	0.341	0.376	1
Kat7	0.448341	0.276375	0.188	0.149	1
Plek	0.450159	0.321448	0.6	0.594	1
Prpf3	0.450489	0.265908	0.188	0.158	1
Gnl3l	0.45495	0.385351	0.176	0.149	1
Zfp131	0.45824	0.30043	0.329	0.307	1
Macf1	0.463204	0.287542	0.588	0.545	1
Safb2	0.464098	0.327425	0.306	0.287	1
Scarb2	0.464465	0.251741	0.141	0.109	1
Lsm7	0.470343	0.308505	0.106	0.079	1
Atg16l2	0.470559	0.256023	0.176	0.149	1
Phf13	0.475827	0.405998	0.176	0.149	1
Stmn1	0.4779	0.31308	0.212	0.168	1
Prrc2a	0.482663	-0.264543	0.235	0.277	1
Myo10	0.489338	0.402569	0.282	0.238	1
Hip1r	0.489418	0.369848	0.353	0.307	1
Mrpl21	0.491743	-0.298466	0.082	0.109	1
Kat6a	0.493886	0.252233	0.294	0.267	1
2022-03-02	0.501964	0.260232	0.282	0.267	1
Smarca2	0.509811	0.294151	0.247	0.208	1
Mxi1	0.510214	0.283048	0.424	0.416	1
Txk	0.518688	0.307301	0.141	0.119	1
Trmt6	0.523072	0.319706	0.129	0.109	1
Chuk	0.523803	0.300684	0.282	0.277	1
Areg	0.527517	-0.328874	0.118	0.149	1
Foxp4	0.528469	0.267968	0.153	0.129	1
Thap12	0.531878	-0.256085	0.365	0.386	1
Slmap	0.532908	-0.251155	0.141	0.168	1
Crbn	0.537005	-0.25182	0.4	0.436	1
Numa1	0.540198	0.258079	0.141	0.119	1
Rhoc	0.543459	0.253076	0.118	0.099	1
Ddx20	0.546424	-0.311588	0.118	0.139	1
Mysm1	0.548599	0.284269	0.165	0.139	1
Mrpl51	0.548879	0.356255	0.188	0.168	1
Adora2a	0.55162	0.271997	0.188	0.168	1
Nr2c2	0.55332	0.320569	0.318	0.297	1
Rbm14	0.556331	0.286541	0.212	0.188	1
Gramd3	0.559527	-0.259104	0.529	0.554	1
Ell2	0.56183	0.283122	0.341	0.327	1
Ogfr	0.563883	0.300169	0.118	0.099	1
Hdac4	0.565315	0.252565	0.141	0.119	1
Atf7ip	0.570221	0.267144	0.259	0.228	1
Prps2	0.57168	-0.254593	0.118	0.139	1
Scaf11	0.581068	0.289346	0.471	0.465	1
Cd44	0.581804	-0.285321	0.6	0.604	1
Mark3	0.59784	0.282256	0.212	0.188	1
Tbpl1	0.59921	0.26583	0.188	0.168	1
Cd74	0.601737	0.30102	0.247	0.218	1
Rbm5	0.607137	0.274374	0.388	0.386	1
Rsbn1	0.611736	0.279416	0.435	0.406	1
Ostm1	0.622982	0.264424	0.2	0.188	1
Eif1a	0.639385	-0.29427	0.306	0.327	1
Scap	0.641373	0.394418	0.141	0.129	1
Dut	0.645628	0.282121	0.188	0.168	1
Hip1	0.648364	0.270379	0.212	0.198	1
Carnmt1	0.650019	0.253393	0.235	0.218	1
Kif1b	0.650285	-0.301519	0.2	0.218	1
Gramd1b	0.652452	0.298427	0.165	0.149	1
Dot1l	0.653928	-0.293602	0.153	0.168	1
Ripor2	0.653955	0.354921	0.212	0.198	1
Usp12	0.678124	0.266344	0.153	0.139	1
Nfkbia	0.707083	-0.278915	0.671	0.673	1
Mmgt1	0.719905	0.300966	0.129	0.119	1
Sec24d	0.722522	-0.264348	0.153	0.158	1
Ccndbp1	0.727858	0.31753	0.165	0.158	1
Cenpa	0.73348	0.290427	0.365	0.356	1
Cebpb	0.739057	0.259567	0.271	0.238	1
Cpsf6	0.751108	0.25663	0.2	0.188	1
Taok3	0.751535	0.274438	0.247	0.238	1
Lpin2	0.781372	0.314515	0.2	0.188	1
Ccdc117	0.783576	-0.265231	0.141	0.158	1
CD62L (Ab)	0.789399	0.721311	0.482	0.475	1
Srp72	0.792281	0.309236	0.341	0.356	1
Phc3	0.810259	-0.266047	0.165	0.168	1
Ktn1	0.822636	0.2511	0.165	0.158	1
Egr1	0.825648	-0.267669	0.424	0.386	1
Tdg	0.852283	0.254676	0.153	0.158	1
Frat2	0.862753	0.308663	0.106	0.109	1
Mis18a	0.865075	0.318682	0.212	0.238	1
Setd1b	0.895468	0.307012	0.294	0.307	1
Slc1a5	0.906715	0.260667	0.471	0.515	1
Gata3	0.920818	0.263931	0.329	0.337	1
Malsu1	0.93589	0.262139	0.118	0.119	1
Fcer1g	0.941216	-0.268326	0.2	0.208	1
Mapk8ip3	0.942827	0.25116	0.118	0.129	1
Papola	0.981257	0.262465	0.471	0.505	1
Gpr183	1	-0.274217	0.2	0.198	1
