# Supplementary material for: Repurposing nitric oxide donating drugs in cancer therapy through immune modulation
Source: J Exp Clin Cancer Res. 2023 Jan 14;42:22. doi: 10.1186/s13046-022-02590-0 (PMC9840268; doi:10.1186/s13046-022-02590-0)
Supplement: Supplementary file 5 — Additional file 5. Differentially expressed genes and entrezgene IDs for GSEA in cluster 3 NK cells. [file 13046_2022_2590_MOESM5_ESM.xlsx]

## Sheet: DEGs of NK cells
	gene	p_val	avg_log2FC	pct.1	pct.2	p_val_adj	entrezgene_id
332	Gzma	6.07262e-42	4.17715	0.401	0.036	5.08218e-38	14938
94	Car2	5.16309e-96	3.13739	0.739	0.039	4.32099e-92	12349
875	Tyrobp	3.32463e-80	2.69718	0.838	0.127	2.78238e-76	22177
382	Irf8	6.3558e-68	2.6928	0.958	0.32	5.31917e-64	15900
407	Klrb1b	5.01652e-48	2.15872	0.451	0.037	4.19833e-44	80782
907	Vegfa	9.96714e-50	2.15535	0.648	0.118	8.3415e-46	22339
272	Fcer1g	2.00311e-50	1.98419	0.831	0.237	1.6764e-46	14127
42	Arl4d	3.62446e-35	1.74832	0.613	0.158	3.03331e-31	80981
254	Eomes	1.42662e-21	1.6231	0.535	0.192	1.19394e-17	13813
527	Nudt4	2.5384e-14	1.4558	0.535	0.277	2.12439e-10	71207
896	Ugcg	1.95873e-27	1.41316	0.866	0.58	1.63926e-23	22234
722	Sell	4.03446e-24	1.34436	0.711	0.307	3.37644e-20	20343
391	Itgax	1.27396e-27	1.32428	0.317	0.039	1.06618e-23	16411
112	Ccr5	7.50108e-14	1.31359	0.563	0.31	6.27765e-10	12774
47	Arsb	5.67481e-17	1.30033	0.444	0.167	4.74925e-13	11881
340	Hhex	1.16375e-23	1.28386	0.317	0.051	9.73944e-20	15242
73	Bcl2l11	8.62239e-22	1.2623	0.866	0.583	7.21608e-18	12125
429	Lmna	1.0233e-16	1.23616	0.627	0.323	8.56398e-13	16905
53	Atp1b1	4.51641e-22	1.23308	0.528	0.159	3.77979e-18	11931
98	Cbfa2t3	1.87078e-22	1.20812	0.254	0.03	1.56566e-18	12398
494	Myb	4.42088e-12	1.20136	0.493	0.235	3.69983e-08	17863
579	Plek	3.19026e-13	1.18893	0.627	0.353	2.66992e-09	56193
728	Serpinb9	2.21636e-19	1.18291	0.831	0.539	1.85487e-15	20723
371	Il2rb	4.72645e-34	1.1803	0.986	0.885	3.95556e-30	16185
771	Spry2	5.09129e-15	1.17924	0.401	0.139	4.2609e-11	24064
608	Prf1	3.42604e-15	1.17869	0.514	0.212	2.86725e-11	18646
811	Tcf4	4.58981e-19	1.16294	0.296	0.057	3.84121e-15	21413
667	Rhoq	1.00452e-13	1.14177	0.542	0.286	8.40683e-10	104215
734	Sft2d2	8.02683e-16	1.14122	0.486	0.192	6.71766e-12	108735
111	Ccr2	4.3749e-18	1.13929	0.62	0.259	3.66135e-14	12772
183	Ctla2a	3.00166e-22	1.1374	0.768	0.395	2.51209e-18	13024
410	Klrk1	5.66873e-18	1.13121	0.662	0.31	4.74416e-14	27007
723	Selplg	1.05164e-17	1.12331	0.796	0.523	8.80118e-14	20345
129	Cd9	3.72272e-17	1.10774	0.542	0.231	3.11555e-13	12527
213	Dhrs3	3.44065e-19	1.10693	0.232	0.031	2.87948e-15	20148
211	Dennd4a	3.52701e-15	1.08872	0.789	0.553	2.95176e-11	102442
274	Fgl2	1.14904e-08	1.08797	0.493	0.295	9.61629e-05	14190
570	Pik3r1	2.31573e-10	1.07501	0.606	0.39	1.93804e-06	18708
63	AW112010	1.23626e-16	1.06985	0.873	0.629	1.03462e-12	107350
199	Cxxc5	6.1939e-18	1.06351	0.225	0.031	5.18367e-14	67393
126	Cd7	5.97143e-09	1.01998	0.232	0.075	4.99749e-05	12516
540	Padi2	5.41196e-12	1.01421	0.401	0.167	4.52927e-08	18600
443	Lyn	2.41506e-17	1.01308	0.387	0.112	2.02116e-13	17096
392	Itgb1	9.89778e-17	1.01116	0.711	0.422	8.28345e-13	16412
727	Serpinb6b	1.70353e-12	0.984755	0.669	0.389	1.42569e-08	20708
388	Itga4	8.32276e-13	0.983443	0.507	0.234	6.96532e-09	16401
427	Litaf	4.87015e-15	0.962753	0.768	0.484	4.07583e-11	56722
872	Txk	2.82248e-15	0.956187	0.437	0.154	2.36214e-11	22165
509	Nfatc1	1.31312e-08	0.946639	0.627	0.452	0.000109895	18018
409	Klre1	1.80817e-12	0.946143	0.289	0.083	1.51326e-08	243655
192	Ctsw	1.86582e-11	0.932437	0.528	0.297	1.5615e-07	13041
701	Runx1	2.78188e-05	0.924148	0.282	0.149	0.232816	12394
19	Ahnak	8.2209e-12	0.908711	0.859	0.683	6.88007e-08	66395
713	Scd2	2.06951e-06	0.900364	0.373	0.213	0.0173198	20250
318	Golga4	3.39819e-07	0.877729	0.401	0.224	0.00284395	54214
630	Ptprc	1.05693e-18	0.872139	0.944	0.875	8.84547e-15	19264
672	Rnf130	1.80453e-11	0.86982	0.324	0.113	1.51021e-07	59044
323	Gpr171	7.72569e-06	0.85904	0.31	0.168	0.0646563	229323
719	Selenon	1.40339e-11	0.857759	0.211	0.049	1.17449e-07	74777
196	Cxcr4	1.12529e-08	0.852528	0.732	0.545	9.41751e-05	12767
258	Ern1	9.57995e-10	0.838521	0.408	0.188	8.01746e-06	78943
104	Ccl5	6.42969e-05	0.837849	0.676	0.517	0.5381	20304
768	Spag9	3.88106e-06	0.837003	0.542	0.402	0.0324806	70834
475	Mir142hg	4.57267e-05	0.828738	0.303	0.173	0.382686	NA
330	Gse1	6.06356e-06	0.827389	0.345	0.203	0.0507459	382034
402	Kctd12	2.02105e-05	0.807905	0.5	0.361	0.169142	239217
384	Irs2	6.03212e-08	0.804438	0.521	0.32	0.000504828	384783
366	Il12rb2	7.29288e-08	0.803255	0.535	0.323	0.000610341	16162
165	Cpt1a	1.26757e-06	0.800381	0.324	0.168	0.0106083	12894
306	Gimap9	5.40815e-08	0.794049	0.528	0.317	0.000452608	317758
1	1700025G04Rik	2.38899e-13	0.785725	0.261	0.061	1.99934e-09	69399
784	Stat3	1.47114e-12	0.782227	0.944	0.838	1.2312e-08	20848
363	Ifngr1	2.87915e-13	0.776351	0.887	0.766	2.40956e-09	15979
147	Chst12	7.72858e-08	0.775942	0.246	0.097	0.000646805	59031
917	Xcl1	4.42154e-06	0.77564	0.218	0.086	0.0370039	16963
220	Dnajc3	1.50176e-07	0.774202	0.592	0.414	0.00125682	100037258
378	Iqgap1	4.86094e-11	0.769949	0.894	0.759	4.06812e-07	29875
255	Epb41	0.00117621	0.76095	0.401	0.303	1	269587
809	Tbx21	3.94365e-08	0.744321	0.43	0.237	0.000330044	57765
403	Kdm2a	1.28904e-06	0.733312	0.465	0.294	0.010788	225876
86	Camk2n1	5.80778e-06	0.733084	0.331	0.182	0.0486053	66259
148	Chsy1	0.000140359	0.726977	0.303	0.188	1	269941
408	Klrd1	4.20345e-08	0.720987	0.556	0.332	0.000351787	16643
88	Cant1	2.61599e-08	0.71652	0.204	0.064	0.000218933	76025
850	Tpd52	0.000282836	0.713792	0.268	0.151	1	21985
868	Tubb4b	6.78386e-06	0.713439	0.507	0.368	0.0567741	227613
29	Anxa2	5.41303e-10	0.711604	0.817	0.623	4.53016e-06	12306
627	Ptpn12	1.02313e-07	0.710241	0.282	0.116	0.000856253	19248
379	Irak2	8.93673e-05	0.705506	0.43	0.295	0.747915	108960
15	Adgre5	6.73363e-06	0.701642	0.528	0.383	0.0563538	26364
233	Efhd2	5.10515e-09	0.698565	0.577	0.373	4.2725e-05	27984
424	Lgals3bp	1.74762e-06	0.698532	0.345	0.183	0.0146259	19039
251	Emb	5.9764e-06	0.697963	0.761	0.678	0.0500165	13723
755	Smap2	7.79117e-05	0.695234	0.493	0.376	0.652043	69780
828	Tm6sf1	7.36576e-06	0.69427	0.275	0.136	0.0616441	107769
60	Atp8b4	1.56857e-05	0.693539	0.261	0.13	0.131274	241633
769	Spata13	8.95028e-05	0.688415	0.606	0.501	0.749049	219140
271	Fbxw7	0.000447104	0.686712	0.261	0.152	1	50754
610	Prkar2a	0.000276386	0.685759	0.275	0.159	1	19087
657	Rbpms	5.82519e-12	0.678994	0.232	0.055	4.8751e-08	19663
931	Zfp36l2	6.00382e-09	0.678927	0.894	0.766	5.0246e-05	12193
797	Sytl3	0.000199803	0.677423	0.338	0.215	1	83672
227	Dusp2	1.96038e-06	0.674345	0.718	0.607	0.0164064	13537
830	Tmed5	3.66969e-07	0.669846	0.683	0.52	0.00307117	73130
82	Btg2	1.76179e-08	0.664792	0.746	0.574	0.000147444	12227
228	Dusp5	1.68172e-08	0.663604	0.838	0.709	0.000140743	240672
393	Itgb3	0.000101604	0.661577	0.317	0.18	0.850325	16416
300	Gem	3.95148e-05	0.660725	0.387	0.247	0.3307	14579
122	Cd47	2.73642e-06	0.660718	0.725	0.566	0.0229011	16423
628	Ptpn22	2.2394e-07	0.65564	0.746	0.61	0.00187415	19260
774	Sqstm1	6.27092e-08	0.65523	0.894	0.844	0.000524813	18412
594	Ppm1g	9.14483e-05	0.654915	0.514	0.399	0.765331	14208
324	Gpr18	5.18027e-06	0.651558	0.268	0.124	0.0433537	110168
580	Plekha2	1.35985e-05	0.650188	0.599	0.472	0.113806	83436
806	Tax1bp1	4.32509e-06	0.648533	0.768	0.675	0.0361967	52440
831	Tmed7	5.69907e-06	0.644924	0.366	0.219	0.0476955	66676
800	Tagln2	1.06784e-09	0.643577	0.873	0.772	8.93674e-06	21346
295	Gatad2a	0.000119981	0.638735	0.535	0.41	1	234366
218	Dnajb4	0.0123707	0.63617	0.31	0.243	1	67035
432	Lpp	0.0303297	0.634081	0.204	0.146	1	210126
564	Peak1	6.76671e-05	0.633129	0.345	0.204	0.566306	244895
298	Gcsh	4.07863e-06	0.631477	0.232	0.101	0.034134	NA
625	Ptk2b	0.000453448	0.629686	0.458	0.329	1	19229
794	Suco	0.000966766	0.628838	0.401	0.294	1	226551
550	Pcyt1a	0.00168301	0.625461	0.317	0.213	1	13026
419	Lat2	8.6436e-05	0.621645	0.225	0.115	0.723383	56743
536	P2ry10	4.18286e-06	0.616175	0.662	0.522	0.0350064	78826
7	Abcg1	0.00544082	0.6161	0.246	0.167	1	11307
458	Map7d1	0.000888644	0.613341	0.394	0.289	1	245877
520	Nptn	4.41773e-05	0.612711	0.521	0.396	0.36972	20320
89	Canx	1.68477e-08	0.61152	0.775	0.641	0.000140999	12330
937	Zyx	4.69004e-06	0.606083	0.5	0.352	0.0392509	22793
397	Jak1	7.62242e-08	0.605292	0.845	0.781	0.00063792	16451
659	Reep5	3.62871e-06	0.603514	0.62	0.474	0.0303687	13476
515	Nkg7	2.2119e-09	0.603299	0.789	0.539	1.85114e-05	72310
329	Grina	0.00427356	0.601523	0.338	0.259	1	66168
99	Cbl	0.14414	0.599685	0.338	0.314	1	12402
502	Nabp1	0.00691069	0.598383	0.514	0.459	1	109019
903	Usp48	0.000537567	0.597582	0.345	0.24	1	170707
592	Ppig	0.000145914	0.597576	0.613	0.532	1	228005
795	Sun2	4.96968e-05	0.594664	0.556	0.425	0.415912	223697
750	Slc38a1	4.70007e-06	0.594221	0.592	0.461	0.0393349	105727
477	Mlxip	0.0578851	0.591109	0.218	0.168	1	208104
430	Lnpep	0.00188142	0.590375	0.514	0.466	1	240028
894	Uck2	0.00704021	0.586388	0.359	0.286	1	80914
315	Gnas	4.14239e-10	0.585438	0.951	0.899	3.46676e-06	14683
304	Gimap6	4.53608e-06	0.582597	0.711	0.554	0.0379625	231931
26	Anp32b	1.44588e-05	0.580548	0.641	0.534	0.121006	67628
867	Tuba1c	0.00289809	0.580218	0.444	0.374	1	22146
556	Pde3b	0.000153304	0.576327	0.394	0.256	1	18576
171	Crim1	8.06419e-07	0.574869	0.296	0.127	0.00674892	50766
770	Spp1	0.013545	0.57411	0.211	0.136	1	20750
612	Prkx	0.0165813	0.571597	0.359	0.292	1	19108
798	Tab2	2.75585e-06	0.569097	0.627	0.487	0.0230637	68652
492	Mxd1	1.38747e-06	0.568214	0.803	0.675	0.0116118	17119
773	Sptbn1	1.33496e-05	0.565005	0.444	0.279	0.111722	20742
906	Vcpkmt	0.00278943	0.564001	0.268	0.174	1	207965
24	Ankrd13a	0.000949423	0.56132	0.401	0.304	1	68420
740	Shc1	7.2198e-05	0.559512	0.246	0.13	0.604225	20416
449	Man1a	0.00446066	0.555718	0.472	0.408	1	17155
16	Adora2a	0.00014452	0.552962	0.303	0.176	1	11540
411	Kmt2e	6.77741e-07	0.550823	0.873	0.765	0.00567202	69188
141	Cerk	3.19435e-07	0.548799	0.218	0.077	0.00267335	223753
144	Chka	0.0264052	0.548674	0.289	0.225	1	12660
754	Slk	0.000868274	0.54145	0.528	0.425	1	20874
725	Serinc3	1.78536e-06	0.540827	0.88	0.796	0.0149416	26943
893	Ubxn4	0.000204022	0.538179	0.676	0.584	1	67812
368	Il18rap	0.000272587	0.536347	0.296	0.177	1	16174
908	Vezf1	0.000906909	0.536038	0.38	0.276	1	22344
615	Psd4	0.0168629	0.533489	0.268	0.197	1	215632
584	Pmepa1	0.00115472	0.527563	0.458	0.334	1	65112
472	Mgat5	7.37032e-06	0.527464	0.218	0.089	0.0616822	107895
745	Slamf7	0.03047	0.526503	0.218	0.158	1	75345
110	Ccnt2	0.00982647	0.526302	0.225	0.146	1	72949
303	Gimap5	0.000287952	0.525944	0.352	0.225	1	317757
28	Anxa1	9.56263e-05	0.524097	0.211	0.098	0.800297	16952
501	Nab1	0.00353417	0.524055	0.437	0.361	1	17936
41	Arl4a	0.00275869	0.523426	0.246	0.152	1	11861
855	Trafd1	0.00688685	0.521485	0.239	0.159	1	231712
222	Dpy19l1	0.0178138	0.521064	0.218	0.152	1	244745
703	Runx3	0.00104091	0.513307	0.648	0.587	1	12399
476	Mknk2	2.67839e-07	0.510492	0.873	0.77	0.00224154	17347
699	Rsbn1l	0.00291973	0.507395	0.451	0.352	1	242860
268	Fasl	0.000283579	0.506976	0.232	0.119	1	14103
789	Stk26	0.00420281	0.506923	0.352	0.255	1	70415
865	Tspo	0.00292725	0.505753	0.366	0.271	1	12257
890	Ubr2	0.0213979	0.504874	0.401	0.349	1	224826
535	Otulin	0.0648687	0.504485	0.218	0.165	1	432940
320	Gpat4	0.0438488	0.503465	0.317	0.258	1	102247
720	Selenot	0.0037472	0.503435	0.465	0.386	1	69227
137	Celf2	0.00379477	0.500257	0.69	0.684	1	14007
576	Plac8	0.507231	0.498082	0.296	0.28	1	231507
478	Mnt	0.0814861	0.494311	0.211	0.167	1	17428
677	Rnh1	0.000144032	0.493259	0.282	0.159	1	107702
293	Ganab	0.0111886	0.49103	0.296	0.218	1	14376
66	B4galt5	0.000418778	0.49046	0.373	0.247	1	56336
640	Rab6a	0.0806476	0.488553	0.423	0.404	1	19346
279	Flna	0.0145102	0.486883	0.493	0.428	1	192176
920	Ypel5	0.26436	0.48624	0.211	0.185	1	383295
396	Ivns1abp	0.000225892	0.484826	0.535	0.41	1	117198
571	Pik3r5	1.94438e-05	0.484406	0.204	0.085	0.162725	320207
741	Sidt2	0.00479414	0.482717	0.444	0.356	1	214597
518	Npc1	0.000153998	0.481251	0.268	0.145	1	18145
467	Metrnl	1.52212e-05	0.480995	0.366	0.207	0.127386	210029
613	Prpf4b	0.046276	0.479909	0.394	0.349	1	19134
788	Stk24	0.000868159	0.479053	0.535	0.456	1	223255
644	Rabgef1	0.0449174	0.477689	0.232	0.177	1	56715
65	B4galt1	0.00296321	0.476796	0.577	0.481	1	14595
67	Baiap2	0.00135048	0.475894	0.204	0.112	1	108100
878	Ubac2	0.000166794	0.475629	0.239	0.124	1	68889
242	Eif5a	3.64929e-05	0.474782	0.81	0.733	0.305409	276770
921	Ythdf3	0.0050957	0.474582	0.317	0.23	1	229096
32	Apbb1ip	0.0364397	0.470513	0.366	0.303	1	54519
132	Cdk2ap1	0.00694074	0.47026	0.239	0.158	1	13445
79	Brd1	0.00572364	0.47019	0.444	0.362	1	223770
815	Tes	3.38966e-05	0.469367	0.669	0.52	0.283681	21753
600	Ppp1r12c	0.0620563	0.468778	0.225	0.174	1	232807
413	Lamp1	0.00552847	0.468673	0.338	0.235	1	16783
623	Ptbp3	0.000255692	0.467431	0.725	0.626	1	230257
929	Zfp292	0.0374335	0.467413	0.352	0.297	1	30046
415	Larp1	0.000388622	0.467185	0.556	0.468	1	73158
680	Rpl10-ps3	0.000323858	0.46588	0.592	0.484	1	NA
84	Cab39	0.00125186	0.465178	0.549	0.469	1	12283
637	Rab22a	0.000593546	0.464689	0.303	0.188	1	19334
932	Zfp52	0.0189207	0.463605	0.373	0.301	1	22710
153	Clcf1	0.000294614	0.462352	0.232	0.122	1	56708
819	Tfip11	0.155761	0.461118	0.232	0.198	1	54723
560	Pdlim1	0.000313762	0.458536	0.261	0.143	1	54132
455	Map3k2	0.180663	0.457864	0.254	0.224	1	26405
209	Def6	0.0708006	0.457563	0.254	0.201	1	23853
543	Pag1	0.0246212	0.457343	0.261	0.188	1	94212
729	Sertad2	0.241728	0.455148	0.268	0.24	1	58172
331	Gspt1	0.112309	0.45475	0.324	0.291	1	14852
658	Rc3h1	0.0104881	0.454573	0.458	0.393	1	381305
491	Mtpn	0.00349567	0.453941	0.585	0.535	1	14489
856	Trbc1	1.06782e-06	0.45137	0.648	0.407	0.00893662	NA
246	Elf4	0.0346107	0.451363	0.366	0.306	1	56501
565	Pfkp	0.348494	0.450523	0.303	0.288	1	56421
260	Esyt1	0.00262257	0.450476	0.585	0.469	1	23943
284	Fryl	0.0282326	0.449705	0.317	0.247	1	72313
431	Lpin1	0.0172937	0.448819	0.225	0.152	1	14245
214	Dhx15	0.00926091	0.448676	0.549	0.478	1	13204
302	Gimap4	0.00292378	0.447698	0.577	0.511	1	107526
278	Fli1	0.0446197	0.445897	0.31	0.256	1	14247
117	Cd274	0.00379745	0.445806	0.394	0.288	1	60533
825	Tiprl	0.000585001	0.445497	0.577	0.489	1	226591
633	Pxn	0.000186382	0.444859	0.261	0.143	1	19303
485	Msl2	0.0282308	0.444783	0.373	0.316	1	77853
914	Wdfy1	0.00121883	0.444416	0.239	0.143	1	69368
843	Tnfrsf1b	0.00468607	0.444317	0.62	0.559	1	21938
460	Mapk6	0.019457	0.443519	0.401	0.335	1	50772
607	Prex1	0.0110707	0.443287	0.303	0.227	1	277360
360	Id2	8.72205e-05	0.443281	0.831	0.69	0.729948	15902
883	Ube2e3	0.0062	0.442845	0.331	0.238	1	22193
108	Ccnl1	0.0292821	0.442487	0.613	0.617	1	56706
642	Rab8b	0.000113694	0.441083	0.704	0.629	0.951503	235442
508	Neurl3	0.000333563	0.440732	0.641	0.52	1	214854
124	Cd53	4.17777e-05	0.440565	0.923	0.857	0.349638	12508
221	Dock8	0.00563441	0.440478	0.289	0.195	1	76088
510	Nfatc3	0.00293921	0.439961	0.535	0.432	1	18021
422	Lfng	0.000370458	0.438836	0.725	0.581	1	16848
735	Sh2b3	7.95294e-05	0.438367	0.218	0.103	0.665582	16923
935	Znrf2	0.0177114	0.437571	0.31	0.246	1	387524
140	Cep83	0.111432	0.436074	0.204	0.162	1	77048
526	Nt5c3	0.00133557	0.435594	0.282	0.176	1	107569
70	Bcl2	0.0020719	0.434938	0.204	0.113	1	12043
918	Xrn2	0.0111246	0.43473	0.542	0.462	1	24128
106	Ccnd3	0.0204259	0.433752	0.401	0.328	1	12445
482	Ms4a4b	8.43811e-05	0.433614	0.845	0.708	0.706186	60361
64	B4galnt1	0.00462942	0.43361	0.542	0.45	1	14421
738	Sh3bgrl3	4.1902e-05	0.433344	0.845	0.751	0.350678	73723
818	Tfam	0.00221605	0.433342	0.246	0.151	1	21780
780	Ssr2	0.0135105	0.43294	0.345	0.279	1	66256
206	Ddi2	0.21501	0.432825	0.211	0.179	1	68817
582	Plp2	0.0293626	0.432112	0.394	0.347	1	18824
816	Tex2	0.134274	0.432048	0.254	0.221	1	21763
305	Gimap8	0.00405202	0.431797	0.331	0.228	1	243374
389	Itgal	0.000224001	0.430769	0.697	0.592	1	16408
156	Cltc	0.000873272	0.429857	0.718	0.639	1	67300
589	Polr2b	0.0112968	0.429165	0.239	0.161	1	231329
559	Pdia6	0.0817306	0.42844	0.331	0.295	1	71853
193	Cul1	0.162598	0.427427	0.239	0.212	1	26965
586	Pnrc2	0.0305116	0.426273	0.394	0.34	1	52830
791	Stk40	0.141274	0.424279	0.268	0.23	1	74178
37	Arhgap45	0.0113707	0.423556	0.542	0.483	1	70719
859	Trim30a	0.255933	0.423102	0.282	0.261	1	20128
927	Zc3h13	0.0749576	0.421702	0.352	0.289	1	67302
51	Atp11b	0.00385112	0.421315	0.613	0.519	1	76295
879	Ubald2	0.00137739	0.421151	0.528	0.422	1	319370
922	Ywhag	0.0071742	0.418704	0.465	0.377	1	22628
425	Lgals9	0.0255967	0.417243	0.275	0.209	1	16859
185	Ctnnb1	0.00322656	0.416548	0.599	0.528	1	12387
529	Ociad1	0.00633882	0.416279	0.465	0.395	1	68095
435	Lrrfip1	0.0143059	0.416265	0.535	0.484	1	16978
34	Aplp2	0.0234093	0.415878	0.507	0.459	1	11804
766	Socs7	0.130219	0.414632	0.225	0.183	1	192157
733	Sfr1	0.0242758	0.414345	0.57	0.517	1	67788
241	Eif4g1	0.0471076	0.412388	0.408	0.361	1	208643
634	Qk	0.191667	0.412021	0.359	0.34	1	19317
587	Poldip3	0.222803	0.411353	0.261	0.234	1	73826
138	Cenpa	0.193954	0.410665	0.338	0.311	1	12615
438	Lta4h	0.0255606	0.410562	0.268	0.203	1	16993
553	Pdcd10	0.0130169	0.409622	0.408	0.323	1	56426
381	Irf2bpl	0.250252	0.409304	0.345	0.331	1	238330
322	Gpr132	0.0346795	0.408963	0.711	0.721	1	56696
49	Atf6	0.0437069	0.408705	0.232	0.173	1	226641
635	Qrich1	0.0124355	0.408477	0.338	0.256	1	69232
901	Usp12	0.0122094	0.407997	0.261	0.182	1	22217
880	Ubap2l	0.0382545	0.407895	0.394	0.34	1	74383
252	Eml4	0.00507584	0.40749	0.331	0.231	1	78798
840	Tmx1	0.00281186	0.407247	0.282	0.186	1	72736
46	Arpc1b	0.000337147	0.404784	0.81	0.726	1	11867
367	Il18r1	0.0134063	0.404753	0.303	0.221	1	16182
11	Actn4	0.163041	0.404173	0.479	0.453	1	60595
516	Nktr	0.0371795	0.404131	0.444	0.407	1	18087
909	Vps37b	2.54007e-06	0.403458	0.894	0.838	0.0212579	330192
280	Fmnl1	0.00630558	0.399989	0.655	0.593	1	57778
639	Rab5if	0.0320011	0.399942	0.303	0.243	1	67388
301	Gfod1	0.0101589	0.399124	0.211	0.133	1	328232
55	Atp2b1	0.138012	0.398694	0.542	0.505	1	67972
210	Degs1	0.245956	0.39826	0.359	0.34	1	13244
500	Naa50	0.0274658	0.39801	0.373	0.301	1	72117
446	Magt1	0.156275	0.397213	0.254	0.219	1	67075
224	Dr1	0.0231643	0.396959	0.261	0.191	1	13486
349	Hnrnph2	0.0370334	0.394393	0.317	0.262	1	56258
174	Crot	0.0628579	0.393318	0.204	0.152	1	74114
350	Hnrnpul2	0.0916709	0.392574	0.43	0.408	1	68693
448	Malt1	0.0155108	0.392402	0.317	0.238	1	240354
538	P4hb	0.072141	0.392025	0.528	0.495	1	18453
39	Arid5a	0.00620358	0.390609	0.282	0.192	1	214855
679	Rpl10	0.000491244	0.390212	0.739	0.705	1	110954
915	Wipf1	0.0412162	0.388568	0.514	0.444	1	215280
726	Serp1	0.0103315	0.388369	0.563	0.51	1	28146
760	Smndc1	0.201276	0.387757	0.345	0.328	1	76479
358	Icam1	0.294155	0.386015	0.31	0.291	1	15894
933	Zfp638	0.0171315	0.385208	0.204	0.134	1	18139
404	Kdm5b	0.296647	0.383349	0.261	0.247	1	75605
131	Cdc42ep3	0.0214865	0.383131	0.239	0.168	1	260409
291	Gak	0.328022	0.381458	0.275	0.256	1	231580
333	H2-D1	2.87892e-11	0.380495	1	0.996	2.40937e-07	NA
925	Ywhaz	3.56041e-05	0.379857	0.937	0.879	0.29797	22631
736	Sh2d2a	0.0375754	0.379759	0.556	0.51	1	27371
763	Snx1	0.0324449	0.379605	0.211	0.151	1	56440
204	Dcaf12	0.664513	0.378583	0.232	0.238	1	68970
166	Cr1l	0.113204	0.377662	0.317	0.286	1	12946
356	Hspa2	0.00716912	0.375848	0.225	0.143	1	15512
321	Gpd2	0.0174071	0.375705	0.261	0.183	1	14571
563	Pea15a	0.00132885	0.375401	0.268	0.162	1	18611
663	Rgs1	0.016009	0.375265	0.507	0.428	1	50778
555	Pdcd6ip	0.0674916	0.373621	0.415	0.376	1	18571
286	Ftl1-ps1	0.00691341	0.37361	0.486	0.392	1	434624
262	Etnk1	0.0270053	0.373586	0.444	0.374	1	75320
742	Sik3	0.0054748	0.372417	0.415	0.311	1	70661
237	Ehd4	0.0433142	0.372259	0.317	0.253	1	98878
436	Lsm8	0.545705	0.372027	0.204	0.198	1	76522
177	Csnk2a1	0.136145	0.371654	0.282	0.243	1	12995
603	Ppp3ca	0.0354633	0.37139	0.359	0.297	1	19055
711	Satb1	0.00796825	0.371331	0.704	0.626	1	20230
334	H2-Q6	7.0768e-06	0.370768	0.915	0.875	0.0592258	110557
336	Hbs1l	0.0491936	0.368207	0.282	0.218	1	56422
514	Nfkbie	0.0266534	0.367716	0.331	0.255	1	18037
234	Efr3a	0.0372232	0.366233	0.415	0.356	1	76740
624	Pten	0.104952	0.365976	0.465	0.425	1	19211
257	Ergic3	0.106169	0.365704	0.204	0.158	1	66366
785	Stat4	0.0089726	0.365248	0.43	0.344	1	20849
751	Slc9a3r1	0.0603097	0.364765	0.465	0.444	1	26941
495	Myh9	0.017187	0.363968	0.732	0.69	1	17886
596	Ppp1cb	0.0282116	0.363607	0.458	0.413	1	19046
377	Ipo5	0.00990939	0.363315	0.218	0.139	1	70572
54	Atp2a3	0.00688538	0.363142	0.261	0.174	1	53313
6	Abcb1b	0.0582772	0.362135	0.232	0.176	1	18669
700	Rsrp1	0.00140468	0.362122	0.711	0.602	1	27981
577	Pld3	0.0206718	0.361898	0.444	0.387	1	18807
103	Ccdc47	0.14424	0.361214	0.232	0.195	1	67163
870	Tut4	0.0232478	0.360939	0.493	0.423	1	230594
186	Ctr9	0.213282	0.36029	0.225	0.195	1	22083
715	Sec22b	0.0543403	0.360068	0.239	0.18	1	20333
219	Dnajc2	0.0952517	0.359971	0.232	0.186	1	22791
13	Actr2	0.0189644	0.359919	0.683	0.618	1	66713
697	Rrbp1	0.191465	0.359263	0.437	0.41	1	81910
464	Mbnl2	0.553351	0.358592	0.225	0.221	1	105559
59	Atp6v1b2	0.142151	0.358485	0.359	0.313	1	11966
387	Isy1	0.143927	0.357032	0.415	0.402	1	57905
339	Herpud1	0.0673242	0.356355	0.437	0.404	1	64209
263	Ets1	0.0232618	0.356062	0.789	0.745	1	23871
36	Arfgef1	0.10735	0.355491	0.268	0.227	1	211673
617	Psmb2	0.0161842	0.354524	0.423	0.34	1	26445
849	Tor1aip1	0.207986	0.354252	0.451	0.438	1	208263
590	Por	0.192274	0.353219	0.268	0.24	1	18984
534	Osbpl8	0.0561103	0.352921	0.38	0.325	1	237542
447	Malat1	3.30217e-05	0.351857	0.958	0.903	0.276359	72289
512	Nfe2l2	0.00253341	0.351514	0.317	0.209	1	18024
466	Me2	0.0334001	0.351414	0.282	0.213	1	NA
74	Bend4	0.158356	0.349097	0.246	0.203	1	666938
25	Ankrd17	0.218964	0.34788	0.408	0.395	1	81702
159	Coro1c	0.121077	0.347351	0.296	0.256	1	23790
270	Fbxo34	0.0672471	0.347333	0.261	0.209	1	78938
548	Pcmt1	0.0203161	0.347248	0.317	0.24	1	18537
288	Fyttd1	0.130547	0.346958	0.254	0.206	1	69823
521	Nr4a3	0.000603698	0.346635	0.739	0.627	1	18124
433	Lrrc8c	0.0312704	0.346541	0.275	0.207	1	100604
490	Mtmr12	0.0255935	0.346469	0.204	0.136	1	268783
285	Ftl1	2.36426e-07	0.34513	0.923	0.875	0.00197865	14325
235	Ehbp1l1	0.0558604	0.344141	0.211	0.151	1	114601
846	Tnrc6b	0.0534183	0.343815	0.38	0.331	1	213988
81	Btbd7	0.182713	0.343244	0.211	0.177	1	238386
283	Fosl2	0.00227997	0.342748	0.796	0.765	1	14284
864	Tspan13	0.0905032	0.342193	0.451	0.408	1	66109
469	Mfsd6	0.0562961	0.342087	0.254	0.194	1	98682
934	Zfp91	0.142255	0.34193	0.493	0.478	1	109910
709	S1pr4	0.026246	0.341316	0.387	0.314	1	13611
835	Tmem33	0.286821	0.340635	0.275	0.256	1	67878
256	Epsti1	0.391376	0.340515	0.31	0.306	1	108670
762	Snrnp70	0.183369	0.340435	0.423	0.413	1	20637
882	Ube2d1	0.112086	0.340097	0.232	0.188	1	216080
417	Lasp1	0.138604	0.33926	0.437	0.413	1	16796
743	Skil	0.0388382	0.338756	0.549	0.525	1	20482
85	Cables1	0.0135926	0.338539	0.246	0.167	1	63955
401	Kcmf1	0.180173	0.33848	0.268	0.234	1	74287
48	Atf1	0.109348	0.337613	0.31	0.268	1	11908
670	Ripor2	0.512619	0.336041	0.232	0.218	1	193385
8	Abhd17b	0.00478029	0.335784	0.324	0.222	1	226016
926	Zbtb7a	0.408662	0.335768	0.394	0.414	1	16969
632	Pum1	0.263862	0.335674	0.423	0.41	1	80912
916	Xbp1	0.177239	0.334665	0.408	0.377	1	22433
189	Ctsd	0.0315486	0.33461	0.366	0.303	1	13033
902	Usp36	0.0738294	0.334325	0.275	0.221	1	72344
3	4930453N24Rik	0.0259293	0.333776	0.225	0.156	1	67609
109	Ccnl2	0.237004	0.333511	0.437	0.429	1	56036
412	Kpna3	0.129475	0.333413	0.232	0.188	1	16648
877	U2surp	0.138738	0.332864	0.373	0.331	1	67958
208	Ddost	0.131523	0.332468	0.296	0.256	1	13200
247	Elk3	0.244435	0.331355	0.218	0.191	1	13713
899	Upf1	0.0566305	0.32996	0.275	0.215	1	19704
562	Pdpk1	0.364048	0.329543	0.275	0.262	1	18607
386	Ist1	0.225185	0.329095	0.352	0.337	1	71955
58	Atp6v0d1	0.15036	0.328835	0.296	0.261	1	11972
578	Plec	0.217577	0.328179	0.31	0.285	1	18810
273	Fcho2	0.117595	0.327907	0.239	0.189	1	218503
461	Mapre2	0.201249	0.327548	0.345	0.316	1	212307
779	Ssh2	0.0143597	0.326805	0.5	0.401	1	237860
652	Rassf1	0.266042	0.326579	0.275	0.249	1	56289
575	Pkn2	0.42796	0.326433	0.218	0.207	1	109333
648	Rap2b	0.234519	0.325857	0.211	0.182	1	74012
889	Ubqln2	0.354219	0.325016	0.254	0.234	1	54609
834	Tmem248	0.304765	0.32498	0.317	0.314	1	71667
373	Ing1	0.321456	0.324941	0.352	0.328	1	26356
572	Pitpna	0.00478286	0.324213	0.528	0.447	1	18738
434	Lrrc8d	0.271902	0.323692	0.289	0.264	1	231549
9	Abl2	0.624001	0.323447	0.204	0.201	1	11352
240	Eif3c	0.153193	0.322865	0.563	0.532	1	56347
621	Psmd11	0.219283	0.322771	0.373	0.361	1	69077
354	Hsp90b1	0.0451454	0.322312	0.859	0.864	1	22027
145	Chmp4b	0.118912	0.322271	0.542	0.531	1	75608
2	1810058I24Rik	0.118765	0.321522	0.211	0.171	1	67705
581	Plekho2	0.223121	0.321521	0.204	0.171	1	102595
668	Riok1	0.239432	0.321339	0.331	0.301	1	71340
45	Arl6ip5	0.0195473	0.320894	0.451	0.38	1	65106
457	Map4k4	0.0617323	0.320255	0.394	0.337	1	26921
4	Aamp	0.573163	0.320027	0.373	0.39	1	227290
225	Drap1	0.0265783	0.320014	0.366	0.286	1	66556
888	Ubn2	0.30905	0.31987	0.204	0.18	1	320538
665	Rgs2	0.0292789	0.31945	0.754	0.732	1	19735
812	Tecpr1	0.0218836	0.319372	0.204	0.134	1	70381
338	Hdgf	0.163957	0.319189	0.479	0.443	1	15191
421	Lcp1	0.000968827	0.319158	0.852	0.791	1	18826
470	Mgat1	0.0637265	0.318728	0.246	0.191	1	17308
533	Os9	0.537791	0.318092	0.296	0.308	1	216440
561	Pdlim5	0.0714504	0.318075	0.218	0.164	1	56376
759	Smim3	0.295338	0.317881	0.232	0.209	1	106878
718	Selenof	0.410389	0.316728	0.373	0.371	1	93684
217	Dnajb11	0.112432	0.3165	0.282	0.241	1	67838
821	Tgfb1	0.0759118	0.316441	0.289	0.235	1	21803
194	Cul3	0.0871811	0.316426	0.486	0.466	1	26554
23	Ankrd11	0.00734709	0.315611	0.556	0.469	1	77087
505	Ncoa4	0.0122963	0.315417	0.268	0.186	1	27057
168	Creb1	0.240148	0.315061	0.254	0.225	1	12912
781	Ssr3	0.0763294	0.314938	0.577	0.547	1	67437
243	Elavl1	0.262245	0.314736	0.282	0.261	1	15568
245	Elf2	0.344075	0.314487	0.211	0.188	1	69257
139	Cep350	0.266742	0.313855	0.239	0.213	1	74081
649	Rap2c	0.0494309	0.312481	0.303	0.241	1	72065
641	Rab7	0.0290503	0.312328	0.613	0.584	1	19349
130	Cdc42	0.000670649	0.31173	0.838	0.794	1	12540
905	Vasp	0.0160225	0.309412	0.606	0.572	1	22323
900	Uso1	0.110366	0.309396	0.225	0.182	1	56041
542	Pafah1b1	0.0912557	0.309329	0.655	0.63	1	18472
595	Ppp1ca	0.0185731	0.309236	0.627	0.538	1	19045
874	Txnrd1	0.694116	0.308813	0.239	0.25	1	50493
357	Hspa5	1.50731e-06	0.308527	1	0.966	0.0126147	14828
761	Smu1	0.182109	0.307583	0.268	0.231	1	74255
772	Sptan1	0.0056942	0.304275	0.634	0.568	1	20740
399	Jmjd1c	0.200381	0.30375	0.261	0.227	1	108829
884	Ube2i	0.685212	0.303529	0.451	0.495	1	22196
35	Arf4	0.0128392	0.303176	0.683	0.642	1	11843
5	Abcb1a	0.138013	0.302817	0.303	0.259	1	18671
68	Bbx	0.251853	0.30281	0.204	0.171	1	70508
96	Casp4	0.311585	0.302221	0.218	0.195	1	12363
395	Itm2b	0.00350467	0.301815	0.746	0.72	1	16432
566	Pfn1	0.000539396	0.299433	0.782	0.754	1	18643
80	Brwd1	0.0883887	0.298745	0.218	0.167	1	93871
793	Stt3a	0.738606	0.298552	0.268	0.283	1	16430
400	Kat6a	0.104712	0.296642	0.359	0.314	1	244349
824	Tinf2	0.270601	0.296101	0.204	0.173	1	28113
924	Ywhaq	0.0874703	0.295733	0.5	0.469	1	22630
40	Arl2bp	0.22781	0.295475	0.338	0.314	1	107566
724	Serbp1	0.00173898	0.295204	0.866	0.835	1	66870
626	Ptp4a2	0.000102695	0.295054	0.873	0.87	0.859451	19244
833	Tmem245	0.040178	0.295048	0.225	0.158	1	242474
614	Prrc2c	0.0388246	0.29498	0.768	0.756	1	226562
62	Atxn7l3b	0.114242	0.294113	0.261	0.212	1	382423
414	Laptm5	5.00792e-05	0.2928	0.937	0.861	0.419113	16792
198	Cxxc1	0.172434	0.292405	0.268	0.235	1	74322
313	Gmps	0.40375	0.292382	0.225	0.212	1	229363
602	Ppp1r16b	0.28708	0.292046	0.317	0.3	1	228852
554	Pdcd6	0.302939	0.291717	0.366	0.349	1	18570
489	Mtf2	0.596149	0.291215	0.246	0.244	1	17765
201	Cyfip2	0.206202	0.290568	0.373	0.341	1	76884
261	Esyt2	0.0227923	0.290016	0.401	0.32	1	52635
406	Kif2a	0.0830739	0.289555	0.289	0.23	1	16563
568	Pgm2l1	0.0323354	0.289499	0.268	0.192	1	70974
75	Bhlhe40	0.00283284	0.289392	0.739	0.601	1	20893
134	Cdk9	0.333	0.288955	0.289	0.271	1	107951
876	U2af2	0.212651	0.288713	0.521	0.52	1	22185
913	Wapl	0.240662	0.288536	0.359	0.341	1	218914
525	Nsd3	0.0245282	0.287926	0.69	0.669	1	234135
885	Ube2q1	0.328406	0.287592	0.331	0.322	1	70093
317	Gnptab	0.180265	0.287116	0.232	0.194	1	432486
187	Ctsa	0.615294	0.286862	0.232	0.234	1	19025
238	Eif2ak1	0.0809875	0.286846	0.246	0.188	1	15467
539	Pabpc1	1.9448e-05	0.285988	1	0.984	0.16276	18458
97	Cast	0.184095	0.285542	0.423	0.401	1	12380
891	Ubr4	0.612634	0.285427	0.296	0.301	1	69116
887	Ubn1	0.0529106	0.285012	0.563	0.508	1	170644
292	Galnt1	0.138119	0.284707	0.359	0.322	1	14423
558	Pdia3	0.00400125	0.284203	0.69	0.614	1	14827
848	Topors	0.0691865	0.283966	0.338	0.282	1	106021
157	Copa	0.485491	0.283344	0.401	0.41	1	12847
115	Cd164	0.168207	0.283315	0.641	0.674	1	53599
342	Hipk1	0.648797	0.282591	0.401	0.426	1	15257
923	Ywhah	0.0963488	0.282137	0.599	0.575	1	22629
611	Prkcb	0.156728	0.281526	0.211	0.168	1	18751
175	Cs	0.393789	0.281502	0.225	0.212	1	12974
239	Eif3b	0.504357	0.281427	0.296	0.301	1	27979
910	Vps4b	0.251033	0.281395	0.331	0.31	1	20479
479	Mrfap1	0.0228517	0.281212	0.528	0.463	1	67568
102	Ccdc25	0.229317	0.27672	0.246	0.215	1	67179
593	Ppm1a	0.595931	0.276469	0.261	0.265	1	19042
90	Cap1	0.0986443	0.276323	0.493	0.461	1	12331
712	Scaf11	0.167987	0.275845	0.43	0.401	1	72193
805	Tatdn2	0.0563185	0.275441	0.303	0.237	1	381801
511	Nfe2l1	0.103475	0.275352	0.239	0.191	1	18023
12	Actr1a	0.0559055	0.275313	0.218	0.159	1	54130
57	Atp6ap1	0.542452	0.275133	0.254	0.244	1	54411
232	Efcab14	0.0526286	0.274356	0.211	0.152	1	230648
176	Csnk1d	0.15587	0.272481	0.507	0.489	1	104318
453	Map2k4	0.167071	0.272238	0.218	0.18	1	26398
837	Tmf1	0.210479	0.271041	0.324	0.289	1	232286
95	Carhsp1	0.413057	0.270848	0.204	0.185	1	52502
348	Hnrnpf	0.000441377	0.270326	0.746	0.684	1	98758
731	Setd2	0.563723	0.269636	0.43	0.45	1	235626
852	Tprgl	0.404863	0.26925	0.317	0.31	1	67808
182	Ctcf	0.0951545	0.268646	0.373	0.332	1	13018
480	Mrpl24	0.10628	0.268135	0.261	0.21	1	67707
609	Prkacb	0.31677	0.267657	0.289	0.271	1	18749
426	Lilr4b	0.0616615	0.2676	0.31	0.241	1	14727
522	Nrbp1	0.0813383	0.267205	0.31	0.253	1	192292
810	Tcerg1	0.0858328	0.26689	0.373	0.316	1	56070
829	Tmed2	0.037673	0.266861	0.62	0.574	1	56334
229	Dync1li1	0.0992905	0.266808	0.345	0.295	1	235661
163	Cox7b	0.252376	0.266411	0.401	0.386	1	66142
775	Srrm2	0.142471	0.266343	0.704	0.706	1	75956
250	Elovl5	0.0339017	0.266261	0.634	0.596	1	68801
827	Tln1	0.300731	0.265681	0.542	0.531	1	21894
282	Fosb	0.0303373	0.265535	0.43	0.359	1	14282
267	Fam98b	0.21585	0.265433	0.254	0.221	1	68215
904	Utrn	0.140231	0.265228	0.289	0.244	1	22288
428	Lman2	0.818864	0.264944	0.275	0.292	1	66890
353	Hsp90aa1	0.0009813	0.264735	1	0.99	1	15519
105	Ccnd2	0.0581643	0.264588	0.754	0.721	1	12444
52	Atp1a1	0.197828	0.264556	0.486	0.468	1	11928
808	Tbl1x	0.604233	0.26448	0.303	0.307	1	21372
296	Gatad2b	0.196026	0.264055	0.338	0.306	1	229542
471	Mgat2	0.213452	0.263958	0.296	0.271	1	217664
782	Stag2	0.229987	0.263204	0.338	0.313	1	20843
676	Rnf44	0.251242	0.262901	0.289	0.261	1	105239
936	Zyg11b	0.246669	0.262366	0.268	0.234	1	414872
170	Crem	0.00162985	0.261517	0.901	0.851	1	12916
604	Ppp3r1	0.688109	0.261295	0.296	0.317	1	19058
486	mt-Nd5	4.84475e-05	0.261264	0.972	0.928	0.405457	17721
114	Cct4	0.149489	0.261212	0.486	0.474	1	12464
629	Ptpn7	0.0926598	0.26117	0.31	0.256	1	320139
863	Tsn	0.238471	0.260738	0.345	0.316	1	22099
716	Sec23b	0.57478	0.260671	0.261	0.262	1	27054
22	Akt2	0.424679	0.260138	0.261	0.247	1	11652
154	Clcn3	0.147316	0.259482	0.282	0.237	1	12725
544	Panx1	0.886899	0.259456	0.289	0.297	1	55991
886	Ube3a	0.408862	0.25939	0.324	0.317	1	22215
155	Clic1	0.233822	0.259355	0.451	0.429	1	114584
215	Diaph1	0.442188	0.258617	0.486	0.517	1	13367
862	Trpc4ap	0.233374	0.258295	0.239	0.204	1	56407
50	Atn1	0.313707	0.258171	0.317	0.295	1	13498
599	Ppp1r12a	0.111313	0.257467	0.528	0.484	1	17931
445	Mafk	0.585626	0.257366	0.225	0.219	1	17135
499	Naa15	0.522341	0.256362	0.408	0.42	1	74838
454	Map3k1	0.793467	0.255729	0.415	0.434	1	26401
817	Tex261	0.0675316	0.254928	0.232	0.18	1	21766
405	Khdc4	0.173578	0.254728	0.232	0.186	1	74200
928	Zdhhc5	0.333192	0.254269	0.211	0.192	1	228136
92	Capn1	0.486746	0.253806	0.254	0.244	1	12333
451	Manf	0.867775	0.25268	0.373	0.419	1	NA
838	Tmod3	0.354131	0.252645	0.437	0.428	1	50875
651	Rasa1	0.910395	0.25231	0.211	0.232	1	218397
532	Orai1	0.0515465	0.252284	0.599	0.56	1	109305
160	Cox4i1	0.119534	0.251603	0.641	0.615	1	12857
871	Tut7	0.31158	0.251512	0.444	0.419	1	214290
546	Pcbp1	0.00266798	0.251348	0.775	0.718	1	23983
172	Cript	0.826321	0.250741	0.275	0.292	1	56724
804	Tapbp	0.196774	0.250466	0.472	0.446	1	21356
205	Dcaf13	0.440507	0.250298	0.211	0.2	1	223499
858	Trim28	0.48587	0.250268	0.331	0.332	1	21849
732	Sf3b5	0.00182004	-0.250215	0.092	0.218	1	66125
352	Hprt	0.0437461	-0.251097	0.268	0.376	1	15452
650	Rapgef6	0.0321085	-0.251772	0.268	0.365	1	192786
764	Snx9	0.0835867	-0.252279	0.197	0.274	1	66616
898	Ulk1	0.0347859	-0.252289	0.162	0.252	1	22241
380	Irf2	0.0086271	-0.252533	0.183	0.298	1	16363
683	Rpl31	0.0133476	-0.253028	0.817	0.902	1	114641
690	Rps17	0.0113489	-0.253613	0.704	0.808	1	20068
236	Ehd1	0.045324	-0.25368	0.155	0.237	1	13660
230	Dynlrb1	0.00450161	-0.253891	0.169	0.295	1	67068
671	Rmnd5a	0.00533252	-0.255245	0.197	0.331	1	68477
695	Rps5	0.0419708	-0.255619	0.859	0.909	1	20103
347	Hnrnpdl	0.00211089	-0.255857	0.373	0.523	1	50926
248	Ell2	0.041753	-0.257342	0.197	0.289	1	192657
56	Atp5l	0.0115966	-0.257998	0.43	0.575	1	27425
474	Mif	0.018279	-0.259136	0.19	0.295	1	17319
169	Crebrf	0.00134594	-0.263639	0.176	0.331	1	77128
178	Csrp1	0.0298156	-0.263681	0.218	0.317	1	13007
807	Tbk1	0.00658198	-0.264564	0.113	0.219	1	56480
316	Gng2	0.0124295	-0.264866	0.162	0.27	1	14702
694	Rps27rt	0.185808	-0.266242	0.627	0.677	1	100043813
643	Rabgap1l	0.0474528	-0.266648	0.19	0.27	1	29809
756	Smarcd2	0.00659429	-0.267556	0.148	0.267	1	83796
689	Rps16	0.0512234	-0.269853	0.88	0.955	1	20055
799	Taf10	0.0445075	-0.269884	0.155	0.232	1	24075
481	Mrps6	0.0188035	-0.270567	0.148	0.244	1	121022
567	Pgk1	0.0349888	-0.27122	0.549	0.613	1	18655
847	Tob2	0.227803	-0.272031	0.556	0.644	1	57259
459	Mapk1ip1l	0.0461686	-0.27377	0.239	0.326	1	218975
473	Mier1	0.0217845	-0.273934	0.38	0.508	1	71148
585	Pnp	0.0708348	-0.273949	0.303	0.393	1	18950
181	Ctbp1	0.0570906	-0.274024	0.134	0.206	1	13016
820	Tfrc	0.0203183	-0.275367	0.183	0.292	1	22042
682	Rpl24	0.00150198	-0.276803	0.732	0.845	1	68193
259	Esco1	0.028023	-0.278075	0.176	0.267	1	77805
832	Tmem14c	0.00851938	-0.278152	0.113	0.212	1	66154
162	Cox7a2l	0.0240671	-0.27905	0.415	0.534	1	20463
912	Vsir	0.0138759	-0.279283	0.162	0.268	1	74048
202	Cyth2	0.0117387	-0.280315	0.113	0.209	1	19158
223	Dpysl2	0.0336641	-0.280368	0.141	0.224	1	12934
463	Mbd2	0.0452666	-0.282192	0.359	0.465	1	17191
519	Npm1	0.0561896	-0.283128	0.817	0.873	1	18148
851	Tpi1	0.0301135	-0.283334	0.254	0.358	1	21991
93	Caprin1	0.00152126	-0.284183	0.197	0.358	1	53872
881	Ubc	0.821166	-0.284832	0.852	0.838	1	22190
33	Api5	0.00878569	-0.284989	0.232	0.35	1	11800
688	Rps15a	0.00290366	-0.285445	0.866	0.918	1	267019
895	Ucp2	0.019886	-0.285755	0.57	0.697	1	22228
704	Rybp	0.00640541	-0.28587	0.275	0.405	1	628746
705	Rybp	0.00640541	-0.28587	0.275	0.405	1	56353
420	Lck	0.00622293	-0.285993	0.465	0.59	1	16818
660	Rel	0.0124988	-0.286489	0.289	0.42	1	19696
693	Rps26	0.00242245	-0.287906	0.894	0.946	1	27370
346	Hnrnpab	0.026232	-0.288667	0.676	0.781	1	15384
450	Man2a1	0.0111581	-0.289252	0.127	0.227	1	17158
801	Taldo1	0.0130886	-0.290341	0.169	0.273	1	21351
149	Ciapin1	0.00462576	-0.291726	0.12	0.235	1	109006
498	N4bp2l2	0.100419	-0.292618	0.268	0.346	1	381695
374	Ino80d	0.0338067	-0.293985	0.134	0.219	1	227195
606	Prdx1	0.00925561	-0.294045	0.472	0.617	1	18477
655	Rbms1	0.0118616	-0.294971	0.373	0.496	1	56878
135	Cdkn1b	0.0155988	-0.295971	0.493	0.639	1	12576
517	Nop58	0.00523305	-0.296566	0.289	0.449	1	55989
853	Tpt1	2.55162e-05	-0.298218	0.951	0.984	0.213545	22070
541	Paf1	0.013206	-0.298753	0.113	0.207	1	54624
504	Nap1l1	0.00510899	-0.299148	0.542	0.686	1	NA
78	Bod1l	0.0270643	-0.303493	0.134	0.222	1	665775
873	Txn1	0.0207288	-0.304248	0.683	0.706	1	22166
195	Cxcl2	0.222938	-0.304516	0.352	0.417	1	20310
452	Map1lc3b	0.0142241	-0.304684	0.606	0.714	1	67443
20	Akap13	0.00521522	-0.304726	0.535	0.693	1	75547
468	Mettl23	0.000458948	-0.30589	0.07	0.203	1	74319
654	Rbm33	0.00468209	-0.306524	0.099	0.206	1	381626
721	Selenow	0.00501466	-0.307523	0.401	0.553	1	20364
767	Sod1	0.00380592	-0.307639	0.556	0.735	1	20655
142	Cflar	0.0159036	-0.307776	0.239	0.349	1	12633
325	Gpr183	0.130494	-0.307876	0.197	0.255	1	321019
537	P4ha1	0.0589345	-0.308127	0.218	0.301	1	18451
275	Fkbp1a	0.00158861	-0.312065	0.373	0.52	1	14225
244	Elf1	0.119244	-0.312819	0.585	0.65	1	13709
787	Stk17b	0.0107442	-0.314608	0.669	0.785	1	98267
44	Arl6ip1	0.0139122	-0.315398	0.718	0.785	1	54208
638	Rab27a	0.0148159	-0.316391	0.148	0.25	1	11891
792	Stmn1	0.190576	-0.319654	0.211	0.262	1	16765
164	Cox7c	0.0055637	-0.325395	0.577	0.69	1	12867
355	Hspa1a	0.0863857	-0.326193	0.592	0.708	1	193740
152	Cks2	0.00945865	-0.327514	0.239	0.358	1	66197
107	Ccni	0.00443078	-0.327624	0.324	0.463	1	12453
618	Psmb8	0.0120966	-0.328102	0.401	0.531	1	NA
620	Psmc3	0.00151647	-0.329476	0.127	0.258	1	19182
573	Pja1	0.0478011	-0.32983	0.183	0.264	1	18744
158	Coro1a	0.0022524	-0.329938	0.655	0.785	1	12721
161	Cox6c	0.00309233	-0.330399	0.444	0.587	1	12864
730	Sesn3	0.0182932	-0.33111	0.183	0.285	1	75747
776	Srsf3	0.0197031	-0.331342	0.303	0.416	1	20383
136	Cebpb	0.114927	-0.331411	0.338	0.411	1	12608
326	Gpr68	0.00239067	-0.333163	0.092	0.206	1	238377
266	Fam133b	0.0112913	-0.333809	0.268	0.386	1	68152
686	Rplp2	0.00144757	-0.333829	0.852	0.914	1	NA
216	Dnaja2	0.00175095	-0.333912	0.261	0.429	1	56445
513	Nfkbid	0.0466893	-0.334185	0.204	0.291	1	243910
133	Cdk6	0.058435	-0.335531	0.176	0.25	1	12571
83	Btg3	0.00142418	-0.336107	0.092	0.218	1	12228
18	Agfg1	0.00376585	-0.337805	0.204	0.341	1	15463
549	Pcna	0.0146656	-0.33802	0.535	0.657	1	18538
440	Luc7l3	0.0086907	-0.338766	0.232	0.359	1	67684
696	Rpsa	0.0028924	-0.339167	0.81	0.879	1	16785
698	Rsbn1	0.0210786	-0.340495	0.176	0.277	1	229675
146	Chordc1	0.0129336	-0.340931	0.38	0.504	1	66917
796	Syf2	0.00568079	-0.341412	0.359	0.498	1	68592
179	Cst3	0.287556	-0.341615	0.352	0.407	1	13010
591	Ppia	0.00197071	-0.342274	0.768	0.846	1	NA
662	Rgcc	0.0157055	-0.343151	0.148	0.243	1	66214
737	Sh3bgrl	0.0154892	-0.348095	0.232	0.332	1	56726
749	Slc2a3	0.0127991	-0.348583	0.134	0.237	1	20527
919	Ybx1	0.00451604	-0.348757	0.641	0.72	1	22608
753	Slfn2	0.0331296	-0.349318	0.338	0.443	1	20556
21	Akr1b3	0.0160642	-0.349679	0.225	0.337	1	11677
100	Cblb	0.0462312	-0.351776	0.331	0.416	1	208650
860	Trim59	0.0159325	-0.351941	0.12	0.209	1	66949
669	Riok3	0.00463639	-0.3521	0.176	0.297	1	66878
619	Psmb9	0.000127371	-0.352117	0.092	0.247	1	16912
814	Tent5c	0.00695529	-0.352379	0.141	0.249	1	74645
308	Gltp	0.00318688	-0.352614	0.232	0.37	1	56356
708	S1pr1	0.016307	-0.353447	0.183	0.283	1	13609
376	Ints6	0.0162296	-0.354099	0.12	0.207	1	18130
337	Hccs	0.0286268	-0.354964	0.183	0.274	1	15159
27	Anp32e	0.00407488	-0.358167	0.401	0.541	1	66471
545	Parp14	0.00552584	-0.360595	0.12	0.231	1	547253
685	Rplp0	0.000490648	-0.360803	0.866	0.928	1	11837
702	Runx2	0.000676196	-0.363699	0.162	0.31	1	12393
311	Gm47283	0.00471134	-0.364189	0.352	0.502	1	170942
496	Myl12b	0.00160516	-0.364242	0.099	0.221	1	67938
30	Anxa5	0.00251877	-0.364842	0.155	0.282	1	11747
666	Rhoh	0.00644603	-0.3651	0.12	0.221	1	74734
345	Hmgn5	0.00635299	-0.365685	0.225	0.356	1	50887
631	Ptprcap	0.0492406	-0.366275	0.317	0.395	1	19265
622	Psme2	0.00962741	-0.367105	0.183	0.288	1	19188
150	Cish	0.000671343	-0.368943	0.113	0.252	1	12700
289	Gabpb1	0.00159897	-0.369862	0.169	0.303	1	14391
653	Rassf3	0.00246998	-0.370457	0.127	0.255	1	192678
31	Apaf1	0.00488928	-0.370509	0.148	0.267	1	11783
462	Marcksl1	0.000356041	-0.370559	0.183	0.346	1	17357
507	Nedd9	0.00562764	-0.370817	0.141	0.252	1	18003
416	Larp4b	0.00639663	-0.372668	0.246	0.376	1	217980
839	Tmpo	0.00460157	-0.376817	0.162	0.288	1	21917
744	Sla	0.0181839	-0.37706	0.268	0.383	1	20491
506	Ndufa2	0.00199802	-0.377147	0.331	0.478	1	17991
647	Ranbp2	0.0067637	-0.378482	0.261	0.39	1	19386
77	Bnip3l	0.000665229	-0.379531	0.275	0.455	1	12177
687	Rps13	3.85304e-06	-0.380788	0.894	0.949	0.0322461	68052
684	Rpl35	0.000864945	-0.383659	0.803	0.836	1	66489
746	Slc16a1	0.014531	-0.383881	0.296	0.407	1	20501
790	Stk39	0.00499638	-0.386435	0.106	0.209	1	53416
802	Tank	0.00204588	-0.389903	0.092	0.203	1	21353
826	Tlk1	0.000873182	-0.402854	0.099	0.227	1	228012
71	Bcl2a1d	0.00412124	-0.404005	0.127	0.241	1	12047
310	Gm3839	0.00158948	-0.405773	0.282	0.432	1	NA
673	Rnf145	0.00393474	-0.407358	0.162	0.289	1	74315
588	Pole4	0.00258727	-0.407562	0.162	0.285	1	66979
675	Rnf19b	0.00587477	-0.414128	0.141	0.247	1	75234
180	Cstb	0.0220524	-0.41769	0.331	0.465	1	13014
892	Ubr5	0.000568702	-0.42089	0.127	0.267	1	70790
707	S100a6	0.0112618	-0.421137	0.563	0.632	1	20200
207	Ddit4	0.0585979	-0.421242	0.261	0.341	1	74747
76	Birc2	0.00192626	-0.423288	0.169	0.304	1	11797
605	Ppp4r2	2.64011e-05	-0.426273	0.239	0.441	0.220951	232314
661	Retreg1	0.00560154	-0.426539	0.106	0.201	1	66270
758	Smchd1	0.00352953	-0.428057	0.296	0.44	1	74355
277	Fkbp4	0.000443129	-0.428377	0.169	0.323	1	14228
249	Elob	0.000641761	-0.428815	0.303	0.472	1	67673
645	Rabggtb	0.00045514	-0.429137	0.106	0.241	1	19352
173	Crlf3	0.000157148	-0.429351	0.239	0.423	1	54394
276	Fkbp3	0.000138103	-0.432126	0.106	0.261	1	30795
253	Emsy	0.0025392	-0.433588	0.134	0.255	1	233545
551	Pdap1	0.00162049	-0.435216	0.254	0.396	1	231887
398	Jak2	0.00462815	-0.438589	0.254	0.385	1	16452
118	Cd28	0.00267064	-0.440413	0.352	0.516	1	12487
778	Ssbp3	0.000818329	-0.44418	0.176	0.316	1	72475
361	Idi1	0.000734085	-0.447037	0.099	0.227	1	319554
456	Map4k2	0.000107656	-0.450605	0.077	0.224	0.90097	26412
484	Msi2	0.000179253	-0.454725	0.12	0.279	1	76626
674	Rnf19a	0.000134363	-0.456332	0.113	0.274	1	30945
523	Nrgn	0.770399	-0.458202	0.232	0.23	1	64011
691	Rps19	0.000323441	-0.460299	0.718	0.832	1	20085
866	Tuba1b	0.0154427	-0.460779	0.282	0.386	1	22143
747	Slc25a4	9.07001e-05	-0.461379	0.127	0.291	0.759069	11739
757	Smc4	0.00393692	-0.461392	0.408	0.544	1	70099
664	Rgs16	0.119872	-0.463375	0.261	0.317	1	19734
43	Arl5a	0.015553	-0.463647	0.218	0.326	1	75423
314	Gna13	0.000956035	-0.464112	0.641	0.748	1	14674
681	Rpl12	0.000244371	-0.464653	0.768	0.869	1	269261
803	Tap1	9.31353e-05	-0.465243	0.141	0.31	0.77945	21354
61	Atxn1	0.000260739	-0.469739	0.085	0.224	1	20238
190	Ctsl	0.0471118	-0.473314	0.162	0.234	1	13039
692	Rps20	3.74674e-05	-0.47802	0.859	0.945	0.313565	67427
269	Fbxo33	0.000210723	-0.482077	0.183	0.352	1	70611
290	Gadd45b	0.000821523	-0.483287	0.162	0.306	1	17873
547	Pcgf5	0.000227097	-0.499938	0.113	0.265	1	76073
528	Oat	0.000242516	-0.503604	0.169	0.334	1	18242
911	Vps54	0.000455514	-0.506293	0.106	0.243	1	245944
531	Ogt	0.0012871	-0.509649	0.148	0.283	1	108155
200	Cyb5a	6.10496e-05	-0.513347	0.176	0.361	0.510925	109672
842	Tnfrsf18	0.000869779	-0.513827	0.261	0.426	1	21936
294	Gapdh	6.82476e-06	-0.514624	0.81	0.894	0.0571164	14433
765	Socs1	0.00143285	-0.515776	0.12	0.235	1	12703
287	Fyb	4.25673e-05	-0.517107	0.5	0.709	0.356246	23880
717	Sec61a1	0.000109283	-0.521008	0.239	0.428	0.914586	53421
601	Ppp1r15a	0.0106014	-0.524223	0.225	0.332	1	17872
869	Tubb5	0.0685531	-0.524719	0.317	0.407	1	22154
861	Trnt1	0.000191391	-0.532681	0.127	0.282	1	70047
557	Pde4d	2.03672e-05	-0.533133	0.197	0.407	0.170453	238871
616	Psen2	0.000238584	-0.533404	0.092	0.228	1	19165
390	Itgav	0.0177356	-0.535731	0.289	0.385	1	16410
87	Camk4	9.55115e-05	-0.542075	0.077	0.218	0.799336	12326
385	Isg15	0.00300333	-0.545208	0.155	0.273	1	100038882
845	Tnfrsf9	0.264757	-0.547431	0.549	0.553	1	21942
439	Ltb	1.94227e-05	-0.547988	0.085	0.255	0.162548	16994
597	Ppp1cc	1.21709e-05	-0.554404	0.423	0.63	0.101858	434233
598	Ppp1cc	1.21709e-05	-0.554404	0.423	0.63	0.101858	19047
497	Myo1g	0.000299197	-0.554669	0.141	0.294	1	246177
151	Cited2	0.00111289	-0.56809	0.225	0.37	1	17684
574	Pkm	2.59303e-05	-0.581562	0.577	0.694	0.217011	18746
777	Srsf7	6.76691e-05	-0.582607	0.331	0.508	0.566323	225027
281	Fos	0.00215417	-0.583575	0.092	0.2	1	14281
930	Zfp36l1	0.00598441	-0.584429	0.43	0.551	1	12192
344	Hmgb2	0.00258597	-0.58702	0.528	0.666	1	97165
38	Arhgef1	3.48702e-05	-0.601512	0.211	0.398	0.291829	16801
14	Adam8	0.000202801	-0.615133	0.169	0.328	1	11501
265	Fam110a	0.00048778	-0.619434	0.19	0.329	1	73847
656	Rbpj	7.59162e-05	-0.622084	0.225	0.395	0.635343	19664
493	Mxi1	4.2166e-05	-0.62653	0.183	0.367	0.352887	17859
299	Gdi2	1.19341e-06	-0.627419	0.338	0.569	0.00998767	14569
203	Cytip	1.77588e-05	-0.632689	0.43	0.605	0.148623	227929
101	Cbx4	9.16648e-05	-0.634692	0.197	0.361	0.767143	12418
437	Lsp1	8.05083e-07	-0.636499	0.324	0.553	0.00673774	16985
343	Hmga1b	2.65626e-05	-0.655371	0.141	0.323	0.222302	111241
786	Stat5a	0.00028039	-0.655991	0.169	0.316	1	20850
383	Irgm1	0.000119729	-0.660474	0.092	0.234	1	15944
748	Slc26a2	6.47586e-05	-0.665989	0.183	0.353	0.541965	13521
143	Chd3	5.74425e-05	-0.666476	0.141	0.301	0.480736	216848
423	Lgals3	0.135006	-0.66763	0.437	0.478	1	16854
569	Phlda1	0.000811478	-0.672932	0.239	0.389	1	21664
583	Pmaip1	6.72208e-06	-0.674758	0.042	0.203	0.0562571	58801
188	Ctsb	0.00237204	-0.684602	0.437	0.556	1	13030
72	Bcl2l1	2.91448e-06	-0.698249	0.077	0.256	0.0243913	12048
503	Nampt	4.57508e-05	-0.704872	0.155	0.325	0.382888	59027
524	Nrip1	0.000224945	-0.705091	0.204	0.362	1	268903
341	Hif1a	5.53617e-06	-0.712541	0.366	0.55	0.0463322	15251
465	Mdfic	3.92769e-07	-0.715235	0.049	0.24	0.00328709	16543
212	Dgka	6.12928e-06	-0.7159	0.254	0.452	0.051296	13139
17	Aebp2	3.04296e-06	-0.719582	0.352	0.571	0.0254666	11569
530	Odc1	7.68404e-06	-0.722431	0.627	0.77	0.0643077	18263
327	Gramd3	3.40542e-06	-0.737594	0.338	0.565	0.0284999	107022
125	Cd69	4.3441e-05	-0.742758	0.07	0.221	0.363557	12515
841	Tnfaip8	4.05113e-06	-0.756694	0.106	0.285	0.0339039	106869
636	Rab11fip1	1.06238e-06	-0.764493	0.077	0.267	0.00889104	75767
836	Tmem64	0.00289801	-0.764946	0.218	0.338	1	100201
91	Capg	6.20481e-07	-0.783871	0.106	0.303	0.00519281	12332
351	Hopx	3.04381e-07	-0.793548	0.197	0.434	0.00254737	74318
783	Stat1	1.76705e-06	-0.808875	0.289	0.504	0.0147885	20846
231	Eea1	0.000685069	-0.816782	0.232	0.365	1	216238
297	Gbp6	5.74934e-07	-0.835533	0.035	0.216	0.00481162	100702
897	Uhrf2	4.41385e-08	-0.842909	0.197	0.45	0.000369395	109113
264	Ets2	1.4001e-05	-0.867475	0.134	0.298	0.117174	23872
127	Cd74	0.00125047	-0.88023	0.183	0.319	1	16149
739	Sh3kbp1	5.53526e-11	-0.88351	0.218	0.534	4.63246e-07	58194
10	Actn1	3.7632e-07	-0.890626	0.035	0.216	0.00314942	109711
822	Thbs1	0.014232	-0.899726	0.19	0.301	1	21825
710	Samhd1	5.4672e-07	-0.937163	0.261	0.483	0.0045755	56045
167	Crbn	6.82351e-09	-0.94689	0.113	0.364	5.7106e-05	58799
335	Havcr2	8.26887e-09	-0.949553	0.028	0.246	6.92022e-05	171285
442	Ly6c2	1.18298e-08	-0.952348	0.169	0.435	9.90032e-05	100041546
309	Gm2a	7.73574e-11	-0.977436	0.092	0.38	6.47404e-07	14667
375	Inpp4b	1.13254e-08	-0.977558	0.042	0.259	9.47826e-05	234515
191	Ctss	3.67033e-06	-0.979172	0.254	0.438	0.030717	13040
328	Grap2	6.83592e-10	-0.988269	0.049	0.298	5.72098e-06	17444
312	Gm8369	7.52302e-11	-0.993101	0	0.243	6.29601e-07	666926
752	Slfn1	2.26696e-09	-0.993244	0.007	0.222	1.89721e-05	20555
823	Thy1	5.94964e-13	-0.996391	0.38	0.697	4.97926e-09	21838
116	Cd2	3.45127e-10	-1.00552	0.387	0.666	2.88837e-06	12481
813	Tent5a	0.00932219	-1.00851	0.359	0.431	1	212943
552	Pdcd1	1.48882e-10	-1.08873	0.042	0.304	1.24599e-06	18566
483	Ms4a6b	4.84877e-13	-1.09664	0.085	0.42	4.05794e-09	69774
394	Itk	2.15014e-14	-1.12404	0.197	0.584	1.79945e-10	16428
307	Glrx	1.80876e-06	-1.13077	0.211	0.411	0.0151375	93692
714	Sdf4	1.81677e-09	-1.13108	0.303	0.528	1.52045e-05	20318
369	Il21r	2.29845e-15	-1.14622	0.218	0.629	1.92357e-11	60504
113	Ccr7	6.18592e-06	-1.18827	0.092	0.271	0.05177	12775
226	Dusp10	8.62379e-10	-1.19669	0.056	0.303	7.21725e-06	63953
706	S100a4	3.7721e-11	-1.21658	0.183	0.472	3.15687e-07	20198
418	Lat	4.63148e-16	-1.29159	0.056	0.425	3.87608e-12	16797
487	Mt1	2.92996e-06	-1.30037	0.451	0.574	0.0245209	17748
646	Ramp3	7.97135e-10	-1.33305	0.092	0.346	6.67122e-06	56089
678	Rora	1.91487e-10	-1.33599	0.19	0.486	1.60255e-06	19883
444	Maf	0.000383942	-1.39199	0.211	0.349	1	17132
123	Cd5	1.25734e-14	-1.4051	0.007	0.329	1.05227e-10	12507
488	Mt2	7.93052e-09	-1.42498	0.155	0.404	6.63705e-05	17750
119	Cd3d	6.18726e-23	-1.43338	0.063	0.551	5.17812e-19	12500
69	Bcl11b	5.01326e-15	-1.43749	0.007	0.337	4.19559e-11	58208
365	Ikzf2	7.80713e-09	-1.44359	0.134	0.37	6.53379e-05	22779
319	Got1	8.19668e-13	-1.46	0.183	0.511	6.8598e-09	14718
370	Il2ra	8.53236e-06	-1.4622	0.127	0.3	0.0714073	16184
364	Igtp	5.90893e-10	-1.52894	0.099	0.358	4.94518e-06	16145
197	Cxcr6	2.22377e-13	-1.57943	0.007	0.306	1.86107e-09	80901
372	Il7r	1.79536e-13	-1.70199	0.07	0.39	1.50254e-09	16197
184	Ctla4	3.51543e-11	-1.72422	0.127	0.414	2.94206e-07	12477
441	Ly6a	1.47062e-16	-1.79907	0.155	0.535	1.23076e-12	110454
857	Trbc2	5.84563e-32	-1.89999	0.232	0.784	4.89221e-28	NA
844	Tnfrsf4	1.9445e-17	-1.90527	0	0.37	1.62735e-13	NA
121	Cd3g	9.40226e-29	-1.95662	0.056	0.61	7.86875e-25	12502
128	Cd8a	1.0083e-14	-1.97592	0	0.32	8.43847e-11	12525
359	Icos	2.24078e-14	-2.10042	0.387	0.662	1.87531e-10	54167
362	Ifi27l2a	2.75763e-18	-2.15593	0.021	0.411	2.30786e-14	76933
120	Cd3e	1.07239e-38	-2.47295	0.042	0.699	8.97486e-35	12501
854	Trac	9.69558e-46	-2.85673	0.113	0.797	8.11423e-42	NA
