# Supplementary material for: Repurposing nitric oxide donating drugs in cancer therapy through immune modulation
Source: J Exp Clin Cancer Res. 2023 Jan 14;42:22. doi: 10.1186/s13046-022-02590-0 (PMC9840268; doi:10.1186/s13046-022-02590-0)
Supplement: Supplementary file 7 — Additional file 7. Differentially expressed genes of TAM1-0 and TAM1-1. [file 13046_2022_2590_MOESM7_ESM.xlsx]

## Sheet: TAM1-0
	gene	p_val	avg_log2FC	pct.1	pct.2	p_val_adj	entrezgene_id
43	Apoe	7.13018e-56	1.85526	0.828	0.371	5.96725e-52	11816
511	Pf4	3.95365e-68	1.71487	0.963	0.567	3.30881e-64	56744
633	Selenop	1.64705e-61	1.65299	0.744	0.222	1.37842e-57	20363
447	Mmp9	1.3291e-11	1.63639	0.2	0.061	1.11233e-07	17395
532	Ppbp	3.48068e-22	1.61578	0.484	0.196	2.91298e-18	57349
77	C1qb	4.91519e-27	1.56376	0.484	0.185	4.11352e-23	12260
453	Ms4a7	4.16923e-51	1.47914	0.669	0.196	3.48923e-47	109225
78	C1qc	5.84697e-27	1.46092	0.462	0.163	4.89333e-23	12262
415	Lyz2	7.1784e-31	1.32955	0.9	0.664	6.0076e-27	17105
76	C1qa	3.85068e-26	1.14279	0.341	0.078	3.22263e-22	12259
449	Mrc1	2.09039e-29	1.02951	0.916	0.6	1.74944e-25	17533
96	Ccl7	2.93347e-10	0.939603	0.203	0.067	2.45502e-06	20306
367	Itm2b	2.57263e-41	0.903246	0.972	0.802	2.15303e-37	16432
22	Aif1	3.3264e-32	0.883547	0.694	0.293	2.78386e-28	11629
286	Grn	1.33205e-36	0.863516	0.944	0.799	1.11479e-32	14824
92	Ccl2	1.94064e-08	0.817553	0.459	0.267	0.000162412	20296
451	Ms4a6c	4.14163e-27	0.816792	0.903	0.623	3.46613e-23	73656
315	Hmga1b	4.52753e-16	0.80598	0.762	0.485	3.78909e-12	111241
139	Clec4a1	6.27249e-27	0.782089	0.531	0.188	5.24945e-23	269799
445	Mmp13	2.21621e-10	0.719133	0.409	0.211	1.85475e-06	17386
695	Stab1	1.97519e-17	0.71799	0.556	0.275	1.65303e-13	192187
18	Adgre1	1.87783e-22	0.696615	0.381	0.114	1.57156e-18	13733
497	Odc1	1.91393e-14	0.689713	0.713	0.47	1.60177e-10	18263
95	Ccl6	3.01036e-19	0.689126	0.969	0.854	2.51937e-15	20305
658	Slc6a6	1.12148e-21	0.669654	0.816	0.538	9.38568e-18	21366
490	Nrp2	1.13253e-16	0.667551	0.484	0.22	9.47813e-13	18187
491	Nrros	2.29227e-20	0.657837	0.391	0.123	1.9184e-16	224109
578	Rnase4	1.3573e-20	0.653736	0.453	0.17	1.13593e-16	58809
269	Gja1	2.18448e-14	0.650668	0.297	0.102	1.82819e-10	14609
674	Snx2	8.89775e-18	0.645314	0.744	0.451	7.44653e-14	67804
416	Maf	1.98819e-19	0.638314	0.909	0.681	1.66391e-15	17132
439	Mfsd1	9.84867e-18	0.636926	0.766	0.483	8.24235e-14	66868
290	Gsto1	1.00035e-11	0.626399	0.491	0.271	8.37194e-08	14873
781	Washc2	1.22655e-15	0.626383	0.609	0.318	1.0265e-11	28006
743	Tpp1	1.36416e-17	0.617837	0.697	0.388	1.14167e-13	12751
450	Ms4a6b	1.65034e-15	0.616377	0.578	0.304	1.38117e-11	69774
37	Ap1b1	5.19139e-17	0.6117	0.406	0.161	4.34467e-13	11764
174	Ctsl	1.2716e-23	0.608078	0.997	0.942	1.0642e-19	13039
6	Abcc3	7.91846e-25	0.603834	0.334	0.073	6.62696e-21	76408
414	Ly86	3.77045e-17	0.59864	0.394	0.146	3.15549e-13	17084
177	Cxcl16	6.34777e-18	0.582849	0.438	0.164	5.31245e-14	66102
722	Timp2	6.74272e-16	0.576531	0.275	0.079	5.64299e-12	21858
455	Msr1	3.3061e-19	0.570992	0.966	0.812	2.76687e-15	20288
479	Nfic	1.11768e-15	0.564072	0.475	0.207	9.35385e-12	18029
747	Trem2	8.77722e-18	0.556362	0.537	0.242	7.34566e-14	83433
364	Itgb1	5.90384e-17	0.555045	0.825	0.543	4.94092e-13	16412
155	Cotl1	1.68896e-15	0.553246	0.781	0.517	1.41349e-11	72042
162	Csf1r	6.50877e-18	0.550042	0.816	0.494	5.44719e-14	12978
368	Itpripl2	2.37461e-15	0.549676	0.484	0.228	1.98731e-11	319622
111	Cd300ld	6.01086e-16	0.548544	0.431	0.178	5.03048e-12	217305
495	Nxpe5	4.75355e-17	0.546395	0.353	0.123	3.97825e-13	381680
172	Ctsc	1.34099e-14	0.538411	0.953	0.875	1.12227e-10	13032
105	Cd180	2.85577e-16	0.532679	0.284	0.081	2.39e-12	17079
513	Pfn1	6.43803e-21	0.532601	0.966	0.786	5.38798e-17	18643
124	Cebpa	1.29556e-09	0.531082	0.488	0.284	1.08425e-05	12606
126	Celf2	3.8677e-13	0.529793	0.525	0.271	3.23688e-09	14007
678	Snx9	3.79896e-15	0.524651	0.512	0.239	3.17935e-11	66616
141	Clec4a3	4.70625e-15	0.522946	0.353	0.131	3.93866e-11	73149
489	Nr4a2	2.3272e-08	0.521458	0.394	0.223	0.000194763	18227
140	Clec4a2	5.24888e-13	0.518395	0.6	0.342	4.39279e-09	26888
407	Lsp1	1.32455e-13	0.517453	0.575	0.299	1.10852e-09	16985
675	Snx30	7.86012e-15	0.51565	0.503	0.234	6.57814e-11	209131
181	Cybb	6.18534e-08	0.515143	0.372	0.207	0.000517651	13058
171	Ctsb	8.58733e-19	0.512518	1	0.997	7.18673e-15	13030
148	Cltc	9.05081e-19	0.510599	0.969	0.812	7.57462e-15	67300
318	Hnrnpa2b1	2.86591e-14	0.502993	0.9	0.701	2.39848e-10	53379
519	Pilra	4.33062e-13	0.502027	0.556	0.305	3.62429e-09	231805
324	Hsd17b12	2.81718e-14	0.500661	0.569	0.299	2.3577e-10	56348
30	Ankrd12	1.16036e-09	0.496415	0.403	0.208	9.71109e-06	106585
718	Tet3	2.92153e-13	0.495962	0.569	0.298	2.44503e-09	194388
199	Dpp7	5.18822e-13	0.492804	0.384	0.164	4.34202e-09	83768
423	Man2b1	6.60257e-15	0.491347	0.431	0.182	5.52569e-11	17159
470	Ncapg2	2.8252e-10	0.490913	0.369	0.175	2.36441e-06	76044
460	mt-Nd3	2.20122e-11	0.489306	0.719	0.477	1.8422e-07	17718
399	Lgals3bp	3.7705e-13	0.486782	0.334	0.134	3.15553e-09	19039
628	Sdc3	7.24117e-13	0.483117	0.591	0.331	6.06014e-09	20970
457	mt-Cytb	3.01669e-14	0.480119	0.981	0.919	2.52467e-10	17711
507	Pdpn	1.65292e-12	0.479117	0.906	0.693	1.38333e-08	14726
452	Ms4a6d	1.9493e-14	0.478549	0.963	0.816	1.63137e-10	68774
10	Acp5	7.704e-11	0.477328	0.206	0.064	6.44748e-07	11433
400	Lgmn	3.96325e-13	0.476668	0.959	0.851	3.31684e-09	19141
184	Dab2	3.65962e-12	0.476142	0.941	0.789	3.06273e-08	13132
397	Lgals1	3.05981e-14	0.476101	0.953	0.795	2.56075e-10	16852
256	G3bp1	1.40733e-13	0.474663	0.838	0.546	1.1778e-09	27041
428	Mat2a	2.08311e-12	0.473449	0.719	0.447	1.74336e-08	232087
115	Cd63	3.13555e-07	0.472295	0.672	0.511	0.00262414	12512
270	Gls	1.04733e-11	0.469643	0.859	0.638	8.76514e-08	14660
360	Irf2bp2	5.53898e-13	0.466928	0.644	0.371	4.63557e-09	270110
784	Wdr1	7.05625e-13	0.466509	0.613	0.348	5.90538e-09	22388
533	Ppia	1.59937e-13	0.464755	0.869	0.717	1.33852e-09	NA
408	Lst1	6.90928e-13	0.46415	0.459	0.226	5.78237e-09	16988
773	Vat1	3.42575e-11	0.459	0.516	0.281	2.86701e-07	26949
422	Man2a1	4.46562e-10	0.458221	0.719	0.476	3.73728e-06	17158
310	Hexa	2.26331e-14	0.456861	0.616	0.328	1.89417e-10	15211
369	Itsn1	9.44523e-16	0.453308	0.316	0.1	7.90471e-12	16443
389	Lamp1	1.04153e-18	0.453242	0.969	0.895	8.71656e-15	16783
742	Tpm3	8.36915e-13	0.451381	0.956	0.815	7.00414e-09	59069
196	Dot1l	1.52844e-10	0.451255	0.453	0.231	1.27915e-06	208266
551	Ptms	7.50385e-11	0.449985	0.622	0.378	6.27997e-07	69202
406	Lrp1	2.22475e-11	0.449952	0.881	0.687	1.86189e-07	16971
61	Atp6v1h	3.33589e-11	0.44249	0.619	0.372	2.7918e-07	108664
557	Rab7b	2.96286e-13	0.441591	0.631	0.343	2.47961e-09	226421
312	Hgsnat	7.34013e-10	0.439477	0.269	0.111	6.14295e-06	52120
427	Marcksl1	1.28849e-08	0.436011	0.772	0.596	0.000107834	17357
299	H2-D1	3.60595e-20	0.435995	1	0.977	3.01782e-16	NA
345	Il10rb	4.93019e-09	0.434591	0.725	0.473	4.12608e-05	16155
173	Ctsd	1.61649e-10	0.432535	0.863	0.687	1.35284e-06	13033
80	C5ar1	1.27402e-12	0.430266	0.919	0.736	1.06623e-08	12273
768	Unc93b1	1.4319e-11	0.427341	0.472	0.237	1.19836e-07	54445
176	Ctsz	2.62764e-10	0.423267	0.825	0.623	2.19907e-06	64138
378	Kctd12	4.33183e-08	0.423124	0.834	0.681	0.000362531	239217
212	Ehd4	9.73281e-08	0.422456	0.516	0.315	0.000814539	98878
4	Aamp	1.89392e-09	0.419237	0.528	0.307	1.58502e-05	227290
659	Slc6a8	2.94105e-07	0.418989	0.35	0.193	0.00246137	102857
55	Atp1a1	2.24161e-09	0.416298	0.647	0.426	1.876e-05	11928
243	Flcn	4.27326e-09	0.415733	0.653	0.442	3.57629e-05	216805
350	Il2rg	7.66531e-09	0.414827	0.431	0.242	6.4151e-05	16186
219	Eif4g1	3.66196e-09	0.41365	0.522	0.31	3.06469e-05	208643
214	Eif1a	1.75211e-10	0.413189	0.662	0.424	1.46634e-06	13664
653	Slc35e4	1.18675e-07	0.4129	0.406	0.233	0.000993193	103710
85	Camk1d	1.29202e-13	0.411281	0.269	0.087	1.08129e-09	227541
469	Nasp	8.65088e-08	0.41007	0.497	0.313	0.000723992	50927
186	Dbi	1.23694e-09	0.408492	0.584	0.343	1.0352e-05	13167
146	Clta	1.47364e-11	0.408118	0.881	0.742	1.23329e-07	12757
57	Atp6ap1	7.4863e-12	0.407519	0.794	0.555	6.26528e-08	54411
710	Tbc1d22a	1.39448e-10	0.407073	0.341	0.15	1.16704e-06	223754
501	Pa2g4	3.02595e-10	0.404664	0.338	0.155	2.53242e-06	18813
537	Ppp3ca	2.02197e-11	0.40183	0.497	0.258	1.69219e-07	19055
731	Tmsb4x	1.1702e-17	0.401634	1	0.994	9.79338e-14	19241
707	Tapbp	8.6762e-11	0.400843	0.5	0.271	7.26111e-07	21356
160	Crip1	1.79443e-08	0.400683	0.781	0.588	0.000150175	12925
365	Itgb2	1.94422e-11	0.400213	0.931	0.767	1.62712e-07	16414
440	Mga	1.77456e-10	0.394406	0.331	0.144	1.48513e-06	29808
45	Arf3	1.37054e-09	0.393211	0.5	0.281	1.14701e-05	11842
151	Cmtm3	1.16677e-07	0.389935	0.566	0.36	0.000976471	68119
649	Slc27a1	7.5909e-12	0.387935	0.2	0.056	6.35282e-08	26457
441	Mgat1	1.03824e-09	0.386831	0.375	0.185	8.68906e-06	17308
637	Set	1.9885e-08	0.384544	0.622	0.401	0.000166418	56086
693	St13	1.45152e-10	0.383912	0.653	0.395	1.21478e-06	70356
560	Racgap1	1.64014e-13	0.383911	0.466	0.214	1.37263e-09	26934
200	Dse	4.80651e-07	0.383481	0.438	0.264	0.00402257	212898
403	Lmna	7.78123e-09	0.382588	0.897	0.743	6.51211e-05	16905
563	Rars	2.48785e-09	0.379972	0.55	0.319	2.08209e-05	104458
377	Kcnn4	8.98492e-09	0.37875	0.509	0.298	7.51948e-05	16534
138	Clcn5	5.30234e-10	0.378724	0.331	0.15	4.43753e-06	12728
786	Wls	2.76508e-09	0.376257	0.309	0.141	2.31409e-05	68151
301	H2-K1	1.0157e-12	0.376118	0.981	0.866	8.50041e-09	14972
373	Jpt1	8.10153e-10	0.375985	0.569	0.328	6.78017e-06	15374
791	Zbtb7a	4.34017e-08	0.374944	0.756	0.553	0.000363229	16969
289	Gstm1	2.70304e-07	0.374596	0.309	0.161	0.00226218	14862
466	Naa15	1.53712e-06	0.374197	0.441	0.267	0.0128641	74838
728	Tmem37	5.9258e-08	0.373741	0.253	0.116	0.00049593	170706
425	Map2k3	5.58777e-08	0.373384	0.781	0.584	0.00046764	26397
783	Wdfy3	3.01866e-11	0.373153	0.338	0.14	2.52632e-07	72145
386	Kras	5.37572e-08	0.372871	0.509	0.312	0.000449894	16653
458	mt-Nd1	2.76207e-09	0.3726	0.947	0.848	2.31158e-05	17716
247	Fmn1	8.37282e-10	0.372158	0.216	0.076	7.00722e-06	14260
522	Pitpna	1.86303e-09	0.370545	0.844	0.655	1.55917e-05	18738
706	Taok3	9.35201e-11	0.370314	0.331	0.144	7.8267e-07	330177
11	Actb	1.21156e-19	0.370246	1	1	1.01395e-15	11461
9	Acp2	2.45348e-12	0.369122	0.309	0.116	2.05332e-08	11432
159	Crem	2.92123e-05	0.367877	0.775	0.667	0.244478	12916
785	Wdr83os	5.76979e-10	0.367704	0.353	0.164	4.82874e-06	414077
554	Rab3il1	5.29028e-13	0.36722	0.231	0.067	4.42744e-09	74760
307	Hck	3.10308e-10	0.366561	0.281	0.112	2.59697e-06	15162
673	Snrpd3	5.57884e-10	0.366386	0.384	0.188	4.66893e-06	67332
15	Adam15	9.1482e-09	0.365235	0.412	0.217	7.65613e-05	11490
493	Nudc	1.08861e-11	0.365195	0.253	0.085	9.11054e-08	18221
292	Gtf2f1	3.05563e-08	0.365188	0.466	0.266	0.000255726	98053
152	Cnbp	6.07004e-09	0.364451	0.794	0.581	5.08002e-05	12785
623	Sash1	8.55597e-09	0.364283	0.284	0.128	7.16049e-05	70097
230	Fabp5	3.52915e-06	0.363671	0.872	0.728	0.0295355	16592
661	Slc7a8	1.11859e-07	0.36298	0.709	0.502	0.000936148	50934
751	Tsn	1.51649e-09	0.362961	0.419	0.211	1.26915e-05	22099
530	Pnp	5.15909e-09	0.361754	0.803	0.568	4.31764e-05	18950
705	Tagln2	6.85342e-10	0.361607	0.947	0.859	5.73563e-06	21346
265	Gclc	1.39028e-08	0.361248	0.434	0.233	0.000116353	14629
485	Nop58	1.00564e-09	0.360623	0.244	0.094	8.41622e-06	55989
68	Bnip2	1.55491e-07	0.360577	0.522	0.325	0.0013013	12175
331	Hspd1	7.27682e-09	0.360447	0.412	0.213	6.08997e-05	15510
436	Mef2a	2.57345e-09	0.36037	0.603	0.365	2.15372e-05	17258
672	Snrpb	1.70441e-07	0.359502	0.534	0.33	0.00142642	20638
676	Snx6	8.77035e-07	0.358303	0.616	0.448	0.00733991	72183
708	Tardbp	3.61412e-08	0.357856	0.428	0.237	0.000302466	230908
641	Sgpl1	4.55276e-08	0.355928	0.806	0.649	0.00038102	20397
175	Ctss	2.69327e-09	0.35535	0.994	0.945	2.25399e-05	13040
81	Cacybp	3.27525e-09	0.354929	0.297	0.132	2.74106e-05	12301
109	Cd300c2	6.64828e-11	0.354506	0.359	0.157	5.56395e-07	140497
361	Irf2bpl	7.10297e-07	0.353804	0.491	0.312	0.00594447	238330
58	Atp6ap2	1.40736e-09	0.353106	0.781	0.564	1.17782e-05	70495
167	Cst3	6.4504e-12	0.353086	0.969	0.888	5.39834e-08	13010
189	Ddx18	6.65267e-11	0.352507	0.209	0.067	5.56762e-07	66942
228	Etv5	3.09371e-11	0.35239	0.238	0.081	2.58912e-07	104156
656	Slc43a2	2.91992e-08	0.352201	0.428	0.239	0.000244368	215113
363	Isy1	8.31286e-08	0.351593	0.334	0.172	0.000695703	57905
34	Anxa4	4.03752e-09	0.351297	0.394	0.201	3.379e-05	11746
294	Gusb	1.43821e-08	0.351172	0.359	0.182	0.000120364	110006
420	Man1a	5.13257e-07	0.351127	0.403	0.236	0.00429545	17155
224	Entpd7	4.15384e-09	0.349689	0.619	0.378	3.47635e-05	93685
384	Kmt2d	1.95844e-06	0.349006	0.338	0.19	0.0163902	381022
683	Spred1	1.21896e-07	0.348953	0.25	0.112	0.00102015	114715
390	Larp1	1.00058e-09	0.347915	0.384	0.182	8.37384e-06	73158
749	Trim8	2.71592e-09	0.34744	0.472	0.246	2.27296e-05	NA
788	Ybx1	1.55453e-08	0.347288	0.925	0.775	0.000130098	22608
59	Atp6v1c1	1.92932e-08	0.346579	0.631	0.403	0.000161464	66335
654	Slc37a2	7.45622e-11	0.346532	0.341	0.146	6.24011e-07	56857
626	Scamp2	4.93746e-08	0.345175	0.378	0.202	0.000413216	24044
538	Ppt1	2.31682e-09	0.344983	0.544	0.304	1.93895e-05	19063
244	Flna	2.00601e-08	0.34474	0.728	0.509	0.000167883	192176
510	Pepd	6.26452e-09	0.344688	0.222	0.087	5.24278e-05	18624
158	Creb5	2.18028e-06	0.344369	0.272	0.141	0.0182468	231991
183	Cyp4f18	8.72658e-10	0.34406	0.281	0.117	7.30328e-06	72054
503	Pank3	3.75383e-07	0.343613	0.441	0.261	0.00314158	211347
677	Snx8	1.13152e-07	0.343432	0.381	0.208	0.000946966	231834
534	Ppm1g	9.78033e-08	0.342762	0.369	0.201	0.000818516	14208
395	Leprot	3.51305e-08	0.341821	0.416	0.226	0.000294008	230514
733	Tnfaip2	3.36641e-07	0.340223	0.541	0.347	0.00281735	21928
468	Nab2	7.07771e-10	0.339036	0.25	0.096	5.92334e-06	17937
523	Pitpnc1	2.86933e-07	0.3386	0.359	0.195	0.00240135	71795
356	Ints6	5.58533e-06	0.337776	0.312	0.175	0.0467436	18130
235	Fam214b	6.15175e-08	0.337434	0.516	0.31	0.00051484	230088
157	Cr1l	4.87285e-09	0.336974	0.328	0.158	4.07809e-05	12946
647	Slc1a5	1.17649e-07	0.33681	0.312	0.155	0.000984605	20514
110	Cd300lb	4.78429e-06	0.336274	0.262	0.138	0.0400397	217304
613	Rragc	4.72721e-07	0.336183	0.619	0.412	0.0039562	54170
277	Gnpda1	1.16094e-07	0.336162	0.328	0.169	0.000971588	26384
116	Cd68	5.72331e-11	0.336001	0.984	0.926	4.78984e-07	12514
509	Pebp1	2.71669e-09	0.335383	0.288	0.125	2.2736e-05	23980
729	Tmem50a	1.78982e-08	0.334781	0.725	0.495	0.00014979	71817
459	mt-Nd2	2.47573e-07	0.334536	0.909	0.812	0.00207194	17717
5	Abca1	4.26511e-08	0.334081	0.856	0.691	0.000356947	11303
264	Gbp7	2.09763e-09	0.333847	0.272	0.112	1.75551e-05	229900
642	Sh3kbp1	2.96239e-08	0.332525	0.478	0.272	0.000247922	58194
329	Hspa4	1.41065e-06	0.332083	0.494	0.316	0.0118058	15525
631	Selenof	1.81603e-09	0.331929	0.656	0.421	1.51984e-05	93684
432	Mcfd2	5.56724e-07	0.331888	0.438	0.261	0.00465923	193813
782	Washc5	4.08655e-09	0.331712	0.397	0.204	3.42003e-05	223593
245	Flrt2	7.08189e-07	0.33124	0.2	0.085	0.00592684	399558
283	Gpx1	2.56974e-08	0.330298	0.906	0.758	0.000215062	14775
128	Cfp	1.22681e-07	0.330225	0.744	0.532	0.00102672	18636
83	Calm2	2.44029e-07	0.329749	0.878	0.764	0.00204228	12314
714	Tcirg1	8.48923e-08	0.329062	0.609	0.401	0.000710463	27060
396	Leprotl1	5.94566e-07	0.327998	0.341	0.188	0.00497592	68192
249	Fn1	1.56248e-05	0.327542	0.7	0.543	0.130764	14268
430	Mbnl1	2.0807e-09	0.32724	0.462	0.246	1.74134e-05	56758
655	Slc38a1	1.59925e-10	0.326977	0.45	0.226	1.33841e-06	105727
394	Ldlrap1	5.24469e-07	0.326807	0.506	0.318	0.00438928	100017
761	Ubap2l	1.67152e-08	0.326698	0.609	0.368	0.000139889	74383
726	Tlnrd1	8.30164e-09	0.325568	0.453	0.251	6.94764e-05	80889
275	Gnaq	2.49359e-06	0.325328	0.491	0.309	0.0208689	14682
635	Serbp1	2.30908e-06	0.325195	0.787	0.593	0.0193247	66870
569	Rcn2	7.12765e-11	0.325189	0.288	0.108	5.96513e-07	26611
182	Cyfip1	1.47494e-08	0.324771	0.556	0.336	0.000123437	20430
558	Rabgef1	1.70936e-08	0.324237	0.594	0.36	0.000143057	56715
169	Ctnnd1	2.62867e-09	0.324138	0.309	0.135	2.19993e-05	12388
221	Emp3	1.91178e-06	0.323015	0.713	0.527	0.0159997	13732
130	Chd4	0.000187374	0.322953	0.566	0.41	1	107932
291	Gtf2a1	1.34962e-07	0.322892	0.359	0.188	0.0011295	83602
36	Anxa6	2.19243e-07	0.322639	0.25	0.117	0.00183484	11749
651	Slc30a1	4.27664e-10	0.322224	0.431	0.217	3.57912e-06	22782
165	Csk	5.71242e-09	0.322135	0.297	0.135	4.78073e-05	12988
518	Piezo1	8.48726e-07	0.321971	0.644	0.462	0.00710299	234839
32	Anxa1	2.17322e-06	0.320743	0.766	0.581	0.0181876	16952
541	Psma3	8.85702e-08	0.320603	0.653	0.429	0.000741244	19167
385	Kpnb1	6.25623e-06	0.320578	0.453	0.287	0.0523584	16211
7	Abhd12	1.21685e-10	0.320492	0.247	0.088	1.01838e-06	76192
13	Actn1	4.14235e-09	0.320025	0.241	0.094	3.46673e-05	109711
208	Efhd2	1.14101e-08	0.319985	0.944	0.81	9.54908e-05	27984
391	Larp4	8.34391e-08	0.319822	0.391	0.213	0.000698302	207214
754	Ttyh3	2.49374e-08	0.319062	0.319	0.152	0.000208701	78339
50	Asah1	2.0902e-06	0.31822	0.547	0.365	0.0174929	11886
488	Nptn	4.35844e-07	0.318054	0.678	0.482	0.00364758	20320
448	Mphosph8	2.00144e-07	0.317699	0.2	0.081	0.00167501	75339
82	Calm1	9.12721e-12	0.317078	0.994	0.98	7.63856e-08	12313
129	Chchd2	1.03727e-06	0.316999	0.931	0.865	0.00868088	14004
319	Hnrnpab	8.36998e-08	0.31667	0.803	0.634	0.000700484	15384
437	Metap2	1.28424e-06	0.316206	0.522	0.342	0.0107478	56307
671	Sms	1.47664e-07	0.31591	0.238	0.106	0.0012358	20603
240	Fermt3	6.92452e-08	0.315247	0.312	0.155	0.000579513	108101
521	Pira2	1.09375e-06	0.314957	0.469	0.299	0.00915363	18725
724	Tle4	5.63432e-07	0.314376	0.506	0.312	0.00471536	21888
67	Blvrb	4.76285e-08	0.313625	0.341	0.172	0.000398603	233016
287	Gsk3b	6.34243e-08	0.313267	0.619	0.395	0.000530798	56637
787	Wnk1	2.46753e-07	0.312824	0.812	0.641	0.00206508	232341
241	Fgfr1op2	1.56383e-06	0.312235	0.331	0.182	0.0130877	67529
197	Dpep2	8.39365e-09	0.311214	0.366	0.184	7.02465e-05	319446
198	Dpep2	8.39365e-09	0.311214	0.366	0.184	7.02465e-05	319446
311	Hexim1	5.46779e-08	0.310838	0.853	0.714	0.000457599	192231
127	Cfl1	4.14783e-18	0.310712	1	0.998	3.47132e-14	12631
582	Rnf6	3.84271e-09	0.310591	0.394	0.193	3.21596e-05	74132
410	Luc7l	7.27319e-09	0.309518	0.312	0.146	6.08693e-05	66978
62	Atpif1	2.78001e-07	0.309513	0.478	0.289	0.00232659	11983
411	Luc7l3	1.79523e-05	0.309329	0.544	0.369	0.150243	67684
170	Ctsa	1.55231e-06	0.309253	0.828	0.663	0.0129913	19025
60	Atp6v1d	1.95437e-07	0.308149	0.619	0.397	0.00163561	73834
153	Cnnm4	7.84433e-09	0.30802	0.241	0.096	6.56492e-05	94220
278	Gns	6.72268e-07	0.307775	0.506	0.321	0.00562621	75612
323	Hsd17b11	1.24839e-06	0.307448	0.466	0.284	0.0104478	114664
188	Ddx17	3.18308e-06	0.306784	0.713	0.526	0.0266392	67040
233	Fam120a	8.71857e-08	0.306495	0.509	0.305	0.000729657	218236
464	Mtdh	1.59574e-06	0.305964	0.506	0.325	0.0133547	67154
644	Sirpa	3.7544e-05	0.305439	0.578	0.424	0.314206	19261
412	Ly6a	0.0189946	0.30531	0.281	0.213	1	110454
17	Adcy7	1.44519e-08	0.30525	0.206	0.078	0.000120948	11513
321	Hnrnpf	8.93874e-07	0.305181	0.803	0.66	0.00748084	98758
113	Cd48	3.6973e-10	0.304751	0.4	0.19	3.09427e-06	12506
739	Top1	1.09502e-05	0.3044	0.812	0.638	0.0916421	21969
753	Tspan3	1.35848e-05	0.304152	0.684	0.518	0.113691	56434
770	Usp14	1.21566e-08	0.303433	0.241	0.1	0.000101739	59025
322	Hprt	2.44511e-08	0.303175	0.375	0.188	0.000204632	15452
333	Huwe1	2.93922e-07	0.302974	0.306	0.153	0.00245983	59026
21	Aida	1.43893e-06	0.302123	0.303	0.163	0.0120424	108909
517	Pid1	1.05203e-05	0.302025	0.531	0.356	0.0880443	98496
516	Pi4k2a	4.56643e-07	0.301574	0.528	0.33	0.00382164	84095
29	Ankrd11	8.13561e-05	0.301132	0.544	0.389	0.68087	77087
87	Capzb	1.31523e-06	0.301006	0.9	0.778	0.0110071	12345
282	Gpr65	8.55594e-08	0.300532	0.209	0.084	0.000716046	14744
101	Cct2	2.48568e-07	0.299547	0.512	0.312	0.00208027	12461
736	Tnfrsf11a	3.00712e-08	0.299232	0.209	0.081	0.000251666	21934
168	Ctnnb1	7.31997e-06	0.298881	0.703	0.541	0.0612608	12387
97	Ccl9	3.09023e-09	0.298677	0.963	0.86	2.58622e-05	20308
704	Synj1	1.6363e-06	0.298449	0.488	0.304	0.0136942	104015
150	Cmklr1	8.58833e-09	0.297105	0.381	0.193	7.18757e-05	14747
543	Psmd7	7.33388e-08	0.296992	0.469	0.274	0.000613773	17463
217	Eif4a1	4.74969e-09	0.296897	0.969	0.898	3.97502e-05	13681
136	Cklf	4.42069e-06	0.296897	0.231	0.114	0.0369968	75458
462	mt-Nd4l	3.42062e-07	0.296655	0.706	0.508	0.00286272	17720
192	Dhrs3	5.38324e-09	0.295888	0.281	0.12	4.50524e-05	20148
344	Igsf8	1.33412e-07	0.295031	0.25	0.114	0.00111653	140559
684	Sptan1	1.46613e-06	0.293406	0.728	0.527	0.01227	20740
690	Srsf6	1.47988e-05	0.29325	0.653	0.462	0.123851	67996
758	U2af1	2.19882e-06	0.293038	0.338	0.187	0.018402	108121
387	Krcc1	4.91657e-07	0.29193	0.244	0.112	0.00411468	57896
477	Nek7	4.33083e-05	0.291521	0.284	0.166	0.362447	59125
1	2510039O18Rik	8.89585e-08	0.290929	0.35	0.176	0.000744494	77034
268	Ggta1	3.04626e-06	0.290794	0.512	0.331	0.0254942	14594
703	Syncrip	5.18545e-07	0.290128	0.434	0.255	0.0043397	56403
771	Uvrag	4.77404e-06	0.289526	0.544	0.357	0.039954	78610
86	Camk2d	4.92251e-05	0.289419	0.5	0.342	0.411965	108058
25	Alcam	3.23564e-06	0.28938	0.456	0.286	0.0270791	11658
352	Immt	2.09356e-05	0.288538	0.297	0.17	0.17521	76614
8	Acox1	3.75769e-09	0.288322	0.225	0.084	3.14481e-05	11430
778	Vps35	1.06581e-06	0.288274	0.656	0.454	0.00891976	65114
79	C3ar1	6.46207e-08	0.287993	0.85	0.679	0.000540811	12267
552	Ptpn18	2.96508e-07	0.28768	0.338	0.176	0.00248148	19253
191	Ddx24	1.49889e-06	0.287476	0.316	0.169	0.0125442	27225
51	Asap1	2.06125e-08	0.286912	0.247	0.105	0.000172506	13196
561	Ran	1.08885e-06	0.286242	0.756	0.584	0.00911257	19384
759	U2af2	2.09416e-06	0.285563	0.688	0.485	0.017526	22185
382	Klf4	1.99529e-06	0.285018	0.916	0.812	0.0166986	16600
508	Pdxk	2.72643e-09	0.284151	0.409	0.199	2.28175e-05	216134
304	Hacd4	0.000197178	0.283663	0.381	0.257	1	66775
119	Cd84	1.12217e-06	0.283658	0.428	0.249	0.00939147	12523
335	Idh1	1.14992e-08	0.282928	0.334	0.157	9.62366e-05	15926
284	Gramd1b	1.60977e-08	0.282582	0.212	0.082	0.000134721	235283
556	Rab7	3.5245e-07	0.282256	0.919	0.866	0.00294965	19349
433	Mdh1	6.54931e-06	0.281777	0.25	0.128	0.0548112	17449
421	Man1a2	7.13484e-07	0.280261	0.281	0.141	0.00597114	17156
568	Rcbtb2	5.94377e-06	0.280039	0.309	0.17	0.0497434	105670
354	Impact	3.30672e-06	0.279552	0.378	0.222	0.027674	16210
40	Ap2s1	1.83142e-05	0.279412	0.475	0.319	0.153272	232910
121	Cdca4	1.53354e-06	0.279088	0.381	0.222	0.0128342	71963
2	2610001J05Rik	7.02422e-08	0.278321	0.3	0.144	0.000587857	66520
475	Ndufc2	2.55384e-06	0.276997	0.259	0.134	0.0213731	68197
262	Gas2l3	2.23113e-05	0.276754	0.497	0.336	0.186723	237436
471	Ncf1	2.34274e-08	0.276287	0.219	0.085	0.000196064	17969
392	Larp4b	1.33836e-05	0.276162	0.522	0.35	0.112007	217980
372	Jmy	0.000114089	0.275876	0.309	0.188	0.954813	57748
252	Fosb	3.93906e-08	0.275772	0.884	0.725	0.00032966	14282
550	Ptma	1.21139e-07	0.275747	0.978	0.942	0.00101381	19231
216	Eif3b	5.29547e-07	0.275527	0.384	0.211	0.00443178	27979
580	Rnf130	1.33972e-06	0.275375	0.637	0.442	0.0112121	59044
564	Rassf3	4.19197e-05	0.275201	0.497	0.343	0.350826	192678
207	Efcab14	4.40419e-09	0.274471	0.2	0.07	3.68586e-05	230648
380	Kif5b	1.51322e-06	0.273311	0.759	0.546	0.0126641	16573
555	Rab5c	2.58539e-07	0.27158	0.897	0.722	0.00216371	19345
461	mt-Nd4	5.64687e-07	0.271564	0.984	0.932	0.00472587	17719
23	Akr1b3	1.3041e-07	0.271109	0.212	0.088	0.0010914	11677
646	Slc11a2	4.69914e-06	0.27063	0.225	0.109	0.0393271	18174
472	Ncstn	1.07481e-06	0.270581	0.428	0.245	0.00899507	59287
725	Tln1	7.07244e-07	0.270269	0.853	0.705	0.00591892	21894
548	Ptges3	8.09229e-05	0.268972	0.625	0.464	0.677244	56351
446	Mmp14	4.83212e-06	0.268848	0.653	0.471	0.04044	17387
606	Rps27l	2.21282e-06	0.268633	0.328	0.181	0.0185191	67941
779	Vps37b	7.1436e-06	0.267919	0.622	0.439	0.0597848	330192
732	Tmx3	4.21443e-08	0.266996	0.316	0.153	0.000352705	67988
529	Plec	4.93263e-05	0.266428	0.631	0.464	0.412812	18810
39	Ap2m1	9.1063e-06	0.26631	0.812	0.647	0.0762106	11773
24	Akt1	2.36395e-07	0.266101	0.409	0.222	0.00197839	11651
800	Zmynd8	2.4621e-09	0.26579	0.2	0.067	2.06054e-05	228880
467	Naa50	7.35834e-06	0.265254	0.625	0.429	0.061582	72117
16	Adam17	5.25098e-05	0.264516	0.534	0.363	0.439455	11491
691	Ssb	3.34976e-06	0.264419	0.562	0.365	0.0280342	20823
474	Ndufa12	1.3662e-07	0.264229	0.238	0.105	0.00114338	66414
234	Fam168b	6.16979e-06	0.264226	0.384	0.225	0.051635	214469
190	Ddx21	5.3523e-07	0.264224	0.428	0.246	0.00447934	56200
254	Fubp1	5.7224e-05	0.263684	0.269	0.155	0.478908	51886
780	Vwa5a	6.93585e-07	0.263228	0.262	0.126	0.00580461	67776
38	Ap2a2	5.12964e-06	0.263216	0.347	0.196	0.0429299	11772
634	Selenow	2.09188e-05	0.263153	0.619	0.427	0.17507	20364
540	Psap	8.82283e-07	0.263064	1	0.971	0.00738383	19156
206	Eef1g	1.34641e-05	0.263046	0.519	0.347	0.112681	67160
699	Stx12	9.46016e-07	0.26186	0.334	0.179	0.00791721	100226
204	Dync1h1	4.54143e-08	0.261446	0.406	0.21	0.000380073	13424
524	Pkib	7.49098e-09	0.260893	0.206	0.074	6.2692e-05	18768
727	Tm9sf3	3.44105e-05	0.260121	0.678	0.506	0.287982	107358
75	C1d	2.58086e-07	0.260121	0.203	0.084	0.00215992	57316
357	Iqgap2	2.27291e-07	0.260118	0.219	0.093	0.0019022	544963
494	Nufip2	3.2413e-05	0.260036	0.728	0.543	0.271264	68564
442	Mib1	1.82217e-06	0.259678	0.272	0.138	0.0152498	225164
14	Actr2	9.56915e-06	0.259342	0.856	0.723	0.0800842	66713
366	Itgb5	4.88217e-06	0.259036	0.297	0.16	0.0408589	16419
154	Coro1c	0.000178551	0.258963	0.594	0.419	1	23790
236	Fam53c	4.23187e-05	0.258812	0.319	0.191	0.354165	66306
484	Nme1	1.82e-07	0.258546	0.394	0.217	0.00152316	18102
701	Sumo3	3.90995e-06	0.257539	0.362	0.216	0.0327224	20610
789	Ywhab	1.31311e-06	0.257455	0.806	0.612	0.0109894	54401
35	Anxa5	6.33503e-08	0.256955	0.909	0.764	0.000530179	11747
102	Cct8	1.00461e-05	0.25643	0.469	0.305	0.0840755	12469
528	Plbd2	3.71846e-07	0.256142	0.228	0.102	0.00311198	71772
496	Ociad1	1.88851e-05	0.256086	0.481	0.315	0.15805	68095
308	Hdgf	0.000116717	0.256052	0.562	0.404	0.976806	15191
147	Cltb	5.44513e-08	0.255725	0.225	0.093	0.000455703	74325
765	Ubqln1	3.15496e-06	0.255331	0.375	0.217	0.0264039	56085
571	Renbp	1.53611e-08	0.255091	0.328	0.152	0.000128557	19703
492	Nucb1	1.55277e-05	0.25466	0.506	0.337	0.129951	18220
293	Gtpbp4	5.95407e-08	0.254408	0.212	0.085	0.000498296	69237
577	Rlim	5.51896e-05	0.254224	0.334	0.204	0.461882	19820
793	Zcchc24	2.46665e-06	0.253598	0.206	0.093	0.0206434	71918
667	Smarca5	1.98711e-05	0.25353	0.637	0.464	0.166301	93762
567	Rbx1	3.10154e-07	0.252671	0.544	0.334	0.00259568	56438
90	Cbx3	1.29727e-05	0.252518	0.366	0.217	0.108569	12417
542	Psma4	3.13151e-05	0.25198	0.406	0.258	0.262076	26441
161	Crk	2.20778e-06	0.251824	0.425	0.255	0.0184769	12928
41	Ap3d1	0.000115716	0.251761	0.375	0.248	0.968423	11776
638	Sfpq	8.44916e-05	0.251228	0.85	0.687	0.70711	71514
536	Ppp1r9b	4.20762e-08	0.251118	0.356	0.175	0.000352136	217124
56	Atp2a2	1.10445e-06	0.250657	0.766	0.573	0.00924315	11938
237	Fam91a1	5.15678e-06	0.25064	0.259	0.132	0.0431571	210998
465	Myof	2.08075e-05	0.250555	0.262	0.144	0.174138	226101
444	Mindy1	0.00011259	0.250289	0.544	0.372	0.942267	75007
326	Hsp90b1	0.0269604	-0.25152	0.969	0.93	1	22027
636	Serp1	0.0907861	-0.251598	0.778	0.725	1	28146
405	Lnpep	0.237596	-0.251838	0.512	0.483	1	240028
358	Iqsec1	0.0197653	-0.252048	0.238	0.289	1	232227
44	App	0.000111438	-0.253025	0.981	0.953	0.932621	11820
617	Runx1	0.367259	-0.253214	0.509	0.465	1	12394
145	Clk4	0.0703484	-0.255016	0.259	0.287	1	12750
263	Gatad2b	0.083241	-0.255255	0.347	0.366	1	229542
544	Pstpip1	0.301447	-0.255865	0.253	0.261	1	19200
314	Hk1	0.124498	-0.256188	0.225	0.248	1	15275
593	Rpl37a	0.000289598	-0.256492	0.947	0.922	1	19981
375	Junb	0.941836	-0.256684	0.884	0.85	1	16477
296	H13	0.0603712	-0.25701	0.369	0.388	1	14950
616	Rsrp1	0.0730115	-0.25731	0.863	0.845	1	27981
608	Rps28	7.43591e-05	-0.258814	0.969	0.974	0.622311	54127
755	Tuba1a	0.145673	-0.259023	0.184	0.21	1	22142
720	Tgif1	0.144871	-0.259061	0.728	0.688	1	21815
388	Krtcap2	0.0512215	-0.260286	0.466	0.479	1	66059
305	Hbp1	0.0329786	-0.260324	0.5	0.511	1	73389
609	Rps3	0.000273	-0.260398	0.925	0.926	1	27050
19	Adipor1	0.0322267	-0.261195	0.55	0.523	1	72674
702	Syf2	0.00562637	-0.261303	0.412	0.453	1	68592
28	Alox5ap	9.06134e-05	-0.261903	0.944	0.942	0.758343	11690
565	Rbm39	0.000233056	-0.262771	0.922	0.9	1	170791
601	Rps23	0.000416587	-0.263283	0.934	0.916	1	66475
603	Rps25	3.72654e-05	-0.263799	0.938	0.935	0.311874	75617
566	Rbm7	0.0623408	-0.264059	0.278	0.302	1	67010
63	Azin1	0.0265059	-0.264243	0.747	0.725	1	54375
769	Uqcrh	0.00667434	-0.266452	0.678	0.675	1	66576
371	Jarid2	0.0408637	-0.267126	0.503	0.509	1	16468
502	Paip2	0.0141927	-0.267253	0.381	0.436	1	67869
764	Ube2d3	0.000229169	-0.267521	0.863	0.854	1	66105
118	Cd80	0.0881753	-0.268015	0.216	0.246	1	12519
590	Rpl28	0.000357105	-0.269106	0.928	0.913	1	19943
504	Pcf11	0.121758	-0.270069	0.569	0.555	1	74737
715	Tent5c	0.837378	-0.270132	0.322	0.29	1	74645
143	Clec5a	0.122236	-0.271282	0.197	0.225	1	23845
570	Rell1	0.0164455	-0.27136	0.272	0.324	1	100532
745	Tra2a	0.108482	-0.272793	0.397	0.409	1	101214
454	Ms4a8a	0.279179	-0.272986	0.466	0.471	1	64381
685	Sptlc2	0.0377019	-0.275138	0.503	0.494	1	20773
3	AA467197	0.0582895	-0.276773	0.256	0.301	1	433470
64	Bag3	0.100979	-0.27696	0.569	0.57	1	29810
347	Il17ra	0.0543653	-0.277221	0.262	0.304	1	16172
435	Me2	0.0233667	-0.277697	0.191	0.242	1	NA
625	Sav1	0.0625913	-0.279776	0.269	0.293	1	64010
756	Txn1	0.000207784	-0.282158	0.959	0.944	1	22166
336	Ier2	0.10981	-0.282705	0.262	0.28	1	15936
545	Ptafr	0.18653	-0.282779	0.716	0.652	1	19204
599	Rps16	3.76943e-06	-0.283545	0.978	0.971	0.0315463	20055
276	Gnas	2.96054e-05	-0.283986	0.859	0.878	0.247768	14683
89	Casp3	0.550726	-0.284063	0.291	0.283	1	12367
525	Pkm	2.7725e-08	-0.284222	0.994	0.986	0.00023203	18746
598	Rps15a	0.00355699	-0.284887	0.847	0.796	1	267019
125	Cebpb	0.0065963	-0.285892	0.966	0.965	1	12608
612	Rpsa	0.0250605	-0.286315	0.684	0.672	1	16785
711	Tbc1d23	0.0939622	-0.286489	0.2	0.226	1	67581
629	Sec61b	0.00673586	-0.286887	0.588	0.593	1	66212
84	Calu	0.108362	-0.287218	0.319	0.33	1	12321
149	Cmip	0.0163084	-0.287287	0.231	0.286	1	74440
553	Rab11fip1	0.0600462	-0.28841	0.431	0.442	1	75767
610	Rps4x	5.69327e-05	-0.288463	0.922	0.909	0.47647	20102
657	Slc44a2	0.0171231	-0.288617	0.266	0.316	1	68682
505	Pcyt1a	0.300774	-0.289427	0.644	0.591	1	13026
49	Arrdc4	0.0242264	-0.289637	0.562	0.585	1	66412
463	Mt1	0.593088	-0.289969	0.959	0.927	1	17748
750	Trp53bp2	0.0824999	-0.290564	0.231	0.26	1	209456
429	Mbd6	0.00541026	-0.292227	0.15	0.208	1	110962
257	Gabarap	1.317e-08	-0.292525	0.981	0.98	0.00011022	56486
434	Mdm2	0.0118364	-0.294631	0.844	0.824	1	17246
134	Chst11	0.0172726	-0.295008	0.247	0.302	1	58250
267	Gde1	0.164494	-0.295964	0.512	0.486	1	56209
266	Gda	0.00803857	-0.296767	0.713	0.745	1	14544
88	Carhsp1	0.0386443	-0.298222	0.384	0.397	1	52502
231	Fam102b	0.110152	-0.299082	0.481	0.459	1	329739
562	Raph1	0.0193565	-0.299655	0.475	0.503	1	77300
595	Rpl9	1.72252e-07	-0.299754	0.947	0.938	0.00144158	20005
99	Ccr1	0.000845469	-0.300219	0.834	0.842	1	12768
643	Sik1	0.428572	-0.301544	0.562	0.512	1	17691
302	H3f3a	8.70411e-10	-0.301728	0.975	0.986	7.28447e-06	15078
402	Litaf	5.13075e-05	-0.302435	0.947	0.939	0.429393	56722
393	Ldha	0.00958268	-0.304255	0.866	0.818	1	16828
776	Vegfa	0.0203093	-0.305501	0.816	0.818	1	22339
772	Vapa	0.005318	-0.305516	0.744	0.739	1	30960
226	Esd	0.000541056	-0.305909	0.738	0.766	1	13885
760	Ubap1	0.0146816	-0.306024	0.316	0.357	1	67123
483	Nktr	0.00816162	-0.307013	0.528	0.556	1	18087
100	Ccr5	0.00853832	-0.308742	0.681	0.684	1	12774
218	Eif4ebp1	0.0256741	-0.308761	0.409	0.419	1	13685
584	Rpl10-ps3	0.000901791	-0.310001	0.681	0.681	1	NA
303	H3f3b	0.000236642	-0.310006	0.997	0.992	1	15081
195	Dnajb9	0.000288933	-0.31003	0.9	0.88	1	27362
313	Hilpda	8.30448e-05	-0.310688	0.884	0.926	0.695002	69573
376	Jund	0.0515756	-0.310805	0.972	0.956	1	16478
185	Dap	0.0115949	-0.312406	0.4	0.435	1	223453
417	Maff	0.0536706	-0.312412	0.25	0.289	1	17133
669	Smim3	0.0241729	-0.312546	0.609	0.602	1	106878
220	Emd	0.0048615	-0.312681	0.294	0.351	1	13726
456	Msrb1	0.00314576	-0.315446	0.534	0.552	1	27361
790	Ywhaz	4.1312e-05	-0.316896	0.953	0.929	0.34574	22631
341	Ifitm3	1.44166e-05	-0.316942	0.894	0.921	0.120653	66141
622	Samsn1	0.0852874	-0.317142	0.244	0.269	1	67742
12	Actg1	6.05041e-06	-0.317228	1	0.998	0.0506359	11465
215	Eif2s2	0.017435	-0.317385	0.616	0.611	1	67204
709	Tarm1	0.00345068	-0.319784	0.219	0.284	1	245126
409	Ltb4r1	0.0096417	-0.320039	0.297	0.348	1	16995
419	Malt1	0.0137733	-0.323796	0.378	0.427	1	240354
587	Rpl23a	1.58412e-05	-0.326942	0.894	0.888	0.132575	108168140
588	Rpl23a	1.58412e-05	-0.326942	0.894	0.888	0.132575	268449
792	Zc3h7a	0.00472357	-0.327635	0.462	0.494	1	106205
799	Zfp52	0.0173815	-0.328222	0.331	0.378	1	22710
581	Rnf149	5.91798e-06	-0.329337	0.931	0.939	0.0495275	67702
370	Jak2	0.013825	-0.330636	0.188	0.243	1	16452
797	Zfp36l1	0.0298128	-0.33147	0.819	0.801	1	12192
600	Rps20	3.69039e-07	-0.332656	0.938	0.918	0.00308849	67427
796	Zfp36	0.201304	-0.335392	0.841	0.827	1	22695
359	Irf1	0.361021	-0.335789	0.319	0.319	1	16362
686	Sra1	0.0167294	-0.336386	0.416	0.444	1	24068
767	Ugp2	0.0177974	-0.336615	0.322	0.359	1	216558
201	Dstn	0.000357442	-0.337594	0.594	0.619	1	56431
652	Slc35b1	0.0846252	-0.33846	0.241	0.263	1	110172
648	Slc25a37	0.0407295	-0.338461	0.228	0.266	1	67712
381	Klf10	0.303039	-0.339527	0.306	0.292	1	21847
418	Malat1	2.8304e-09	-0.344454	0.984	0.995	2.36876e-05	72289
602	Rps24	7.20871e-07	-0.344555	0.928	0.942	0.00603297	20088
248	Fmnl1	0.00388079	-0.3451	0.425	0.462	1	57778
585	Rpl17	1.35007e-07	-0.347074	0.981	0.965	0.00112987	319195
112	Cd300lf	0.022253	-0.348095	0.441	0.465	1	246746
614	Rrbp1	4.89022e-05	-0.348579	0.853	0.869	0.409263	81910
576	Ric1	0.018187	-0.349387	0.162	0.208	1	226089
106	Cd244a	0.0201594	-0.349904	0.225	0.269	1	18106
663	Slfn2	2.02013e-05	-0.350451	0.869	0.865	0.169065	20556
379	Kdm5b	0.0306699	-0.350495	0.206	0.245	1	75605
605	Rps27a	4.10563e-06	-0.350647	0.922	0.926	0.03436	78294
741	Tpi1	1.93472e-05	-0.351752	0.828	0.866	0.161917	21991
180	Cxcr4	0.0190961	-0.35373	0.787	0.799	1	12767
166	Csrnp1	0.0236233	-0.35431	0.597	0.594	1	215418
694	St8sia4	0.0691863	-0.35437	0.288	0.302	1	20452
506	Pde4b	0.131243	-0.354555	0.622	0.582	1	18578
144	Clk1	0.000558794	-0.355287	0.581	0.622	1	12747
632	Selenok	0.000133674	-0.356659	0.747	0.717	1	80795
156	Cox7a2l	0.000664468	-0.356873	0.381	0.436	1	20463
225	Errfi1	0.244145	-0.357153	0.616	0.584	1	74155
74	Btg3	0.0055939	-0.357414	0.15	0.211	1	12228
317	Hmox1	3.69045e-06	-0.358261	0.959	0.97	0.0308854	15368
546	Ptbp3	2.55938e-06	-0.359593	0.903	0.894	0.0214195	230257
20	Afg3l2	0.00528481	-0.361918	0.278	0.328	1	69597
320	Hnrnpc	0.00126751	-0.363555	0.822	0.813	1	15381
351	Il7r	0.00972356	-0.368496	0.641	0.666	1	16197
223	Eno1b	0.0020262	-0.368651	0.544	0.558	1	433182
273	Gm8797	0.00292403	-0.369555	0.419	0.447	1	NA
332	Hsph1	0.930548	-0.370105	0.416	0.377	1	15505
645	Sirt1	0.0455599	-0.371161	0.375	0.384	1	93759
689	Srsf11	7.44627e-05	-0.371901	0.688	0.698	0.623179	69207
404	Lmnb1	0.0244667	-0.372185	0.728	0.695	1	16906
209	Egln1	0.00796727	-0.373301	0.438	0.47	1	112405
713	Tcf7l2	0.255713	-0.375261	0.309	0.304	1	21416
589	Rpl24	1.09514e-07	-0.377001	0.853	0.848	0.000916521	68193
66	Bhlhe40	0.0106512	-0.377185	0.628	0.646	1	20893
232	Fam107b	0.00252378	-0.378919	0.369	0.426	1	66540
132	Chmp4b	1.13766e-05	-0.380782	0.734	0.778	0.0952104	75608
239	Fbxl5	0.00403445	-0.382934	0.431	0.474	1	242960
607	Rps27rt	1.92966e-05	-0.383569	0.412	0.502	0.161493	100043813
621	Samd8	0.0686494	-0.384773	0.344	0.348	1	67630
795	Zfand5	0.0294488	-0.385752	0.75	0.707	1	22682
775	Vdac1	0.614325	-0.389031	0.544	0.48	1	22333
346	Il13ra1	0.00141164	-0.391069	0.244	0.312	1	16164
438	Mettl9	0.000479208	-0.391674	0.153	0.237	1	59052
594	Rpl39	1.00558e-08	-0.393257	0.941	0.947	8.41566e-05	67248
205	Ednrb	0.00345751	-0.393471	0.297	0.374	1	13618
339	Ifi27l2a	0.000107892	-0.398942	0.331	0.436	0.902952	76933
46	Arf4	2.93927e-06	-0.402325	0.662	0.71	0.0245987	11843
325	Hsp90aa1	0.184026	-0.402525	0.981	0.98	1	15519
591	Rpl34	1.68444e-10	-0.404726	0.978	0.956	1.40971e-06	68436
592	Rpl34	1.68444e-10	-0.404726	0.978	0.956	1.40971e-06	619547
343	Igsf6	0.00172564	-0.40491	0.372	0.427	1	80719
527	Plbd1	0.000618822	-0.405668	0.488	0.53	1	66857
798	Zfp36l2	1.7669e-05	-0.405862	0.925	0.924	0.147872	12193
719	Tgfbi	5.67959e-08	-0.40738	0.972	0.954	0.000475325	21810
514	Pgk1	7.01682e-10	-0.408272	0.959	0.962	5.87238e-06	18655
696	Stk17b	0.00508514	-0.409337	0.684	0.666	1	98267
615	Rsbn1	0.0291991	-0.410143	0.266	0.302	1	229675
133	Chp1	3.59951e-05	-0.411664	0.509	0.564	0.301243	56398
255	Fxyd5	1.17071e-08	-0.412209	0.872	0.897	9.79764e-05	18301
122	Cdk2ap2	0.000740271	-0.415399	0.55	0.558	1	52004
213	Eif1	4.6846e-13	-0.416121	0.984	0.983	3.92054e-09	20918
666	Smad7	0.0166973	-0.416445	0.447	0.474	1	17131
443	Mif	7.7524e-06	-0.416761	0.722	0.729	0.0648798	17319
476	Neat1	0.00732197	-0.417255	0.244	0.298	1	66961
342	Ifrd1	0.00142145	-0.418315	0.891	0.877	1	15982
193	Dmkn	0.00615484	-0.422315	0.222	0.284	1	73712
194	Dnajb1	0.433367	-0.422552	0.434	0.4	1	81489
559	Rac1	1.62931e-09	-0.430774	0.909	0.913	1.36357e-05	19353
91	Ccdc71l	0.000887673	-0.431104	0.406	0.451	1	72123
744	Tpt1	3.36196e-25	-0.431869	0.997	1	2.81363e-21	22070
721	Thbs1	8.19181e-08	-0.431949	0.978	0.973	0.000685573	21825
401	Lilr4b	2.62099e-09	-0.4325	0.884	0.91	2.19351e-05	14727
272	Gm3839	1.62198e-07	-0.433524	0.744	0.784	0.00135744	NA
618	Rybp	1.01859e-05	-0.434974	0.853	0.799	0.0852457	628746
619	Rybp	1.01859e-05	-0.434974	0.853	0.799	0.0852457	56353
163	Csf2rb	1.6985e-05	-0.435817	0.828	0.818	0.142147	12983
717	Tet2	0.000584173	-0.438564	0.259	0.337	1	214133
597	Rps14	6.91456e-14	-0.442543	0.978	0.954	5.78679e-10	20044
688	Srp9	1.28632e-05	-0.443019	0.466	0.538	0.107652	27058
164	Csf2rb2	0.0045643	-0.444212	0.725	0.678	1	12984
586	Rpl22l1	0.00207913	-0.446468	0.388	0.426	1	68028
73	Btg2	0.00880989	-0.448609	0.219	0.274	1	12227
362	Isg15	0.00467527	-0.44946	0.166	0.229	1	100038882
596	Rplp2	1.24938e-10	-0.453517	0.887	0.927	1.0456e-06	NA
179	Cxcl3	0.0242194	-0.458892	0.756	0.751	1	330122
572	Resf1	0.000662409	-0.460024	0.562	0.588	1	67246
31	Ankrd33b	0.00694823	-0.460757	0.262	0.319	1	67434
734	Tnfaip3	0.0398536	-0.461362	0.403	0.413	1	21929
682	Sp140	0.000145762	-0.465549	0.188	0.275	1	434484
698	Stx11	0.0144412	-0.467194	0.453	0.456	1	74732
611	Rps9	2.53208e-17	-0.469105	0.978	0.983	2.1191e-13	76846
575	Rhov	0.00011183	-0.469468	0.338	0.419	0.935905	228543
499	Osm	6.70149e-05	-0.471019	0.328	0.419	0.560848	18413
114	Cd53	4.04208e-18	-0.473776	0.969	0.983	3.38282e-14	12508
104	Cd164	1.01651e-08	-0.474658	0.803	0.818	8.50719e-05	53599
777	Vim	1.87494e-13	-0.476702	0.994	0.997	1.56913e-09	22352
426	Map3k20	6.47915e-06	-0.476965	0.141	0.254	0.054224	65964
640	Sgms2	5.02648e-05	-0.477035	0.575	0.6	0.420666	74442
42	Ap3s1	4.81206e-07	-0.477914	0.541	0.619	0.00402721	11777
242	Fkbp1a	0.000115428	-0.478092	0.653	0.653	0.966016	14225
65	Baz2b	3.99774e-05	-0.479103	0.309	0.398	0.334571	407823
330	Hspa5	1.66132e-08	-0.479624	0.997	0.997	0.000139036	14828
478	Net1	0.000941444	-0.484179	0.278	0.36	1	56349
660	Slc7a11	4.04679e-05	-0.485246	0.606	0.66	0.338676	26570
680	Sorl1	4.93625e-06	-0.487166	0.125	0.239	0.0413115	20660
271	Gm11808	1.16463e-09	-0.490391	0.759	0.805	9.74678e-06	NA
679	Socs3	0.0130071	-0.491022	0.559	0.558	1	12702
681	Sowahc	5.75451e-05	-0.492566	0.416	0.515	0.481595	268301
260	Gadd45g	0.0204201	-0.502855	0.172	0.219	1	23882
668	Smc4	6.97012e-06	-0.50514	0.188	0.302	0.0583329	70099
72	Btg1	1.26476e-14	-0.505344	0.991	0.983	1.05848e-10	12226
431	Mcemp1	5.09705e-06	-0.505547	0.147	0.264	0.0426572	69189
246	Flrt3	0.0128878	-0.506396	0.681	0.676	1	71436
531	Pnrc1	2.07537e-06	-0.508062	0.756	0.793	0.0173688	108767
662	Slfn1	5.54977e-06	-0.513716	0.097	0.207	0.046446	20555
211	Egr1	0.743791	-0.516942	0.312	0.293	1	13653
53	Atf4	5.38001e-10	-0.519908	0.9	0.915	4.50253e-06	11911
309	Herpud1	5.50187e-06	-0.521188	0.372	0.494	0.0460452	64209
512	Pfkfb3	2.1108e-05	-0.521371	0.288	0.391	0.176653	170768
187	Ddit4	0.0430462	-0.52148	0.256	0.305	1	74747
398	Lgals3	4.30686e-23	-0.521531	0.997	1	3.60441e-19	16854
424	Manf	0.000130912	-0.522505	0.641	0.635	1	NA
259	Gadd45b	0.0116843	-0.526324	0.272	0.316	1	17873
261	Gapdh	1.29993e-28	-0.532856	0.994	0.998	1.08791e-24	14433
583	Rpl10	1.37951e-14	-0.532949	0.884	0.903	1.15451e-10	110954
738	Tnfrsf26	7.45642e-05	-0.53464	0.262	0.35	0.624028	244237
94	Ccl4	0.0540948	-0.535685	0.175	0.219	1	20303
131	Chd7	4.70308e-05	-0.535898	0.522	0.573	0.393601	320790
547	Pten	8.99354e-10	-0.536791	0.722	0.78	7.52669e-06	19211
280	Gpi1	1.49105e-10	-0.537381	0.791	0.837	1.24786e-06	14751
716	Tes	6.6022e-07	-0.538638	0.634	0.691	0.00552538	21753
227	Ets1	4.47242e-05	-0.541707	0.181	0.278	0.374297	23871
123	Cdkn1b	1.23081e-07	-0.544164	0.359	0.503	0.00103007	12576
700	Suco	0.000231494	-0.544334	0.256	0.336	1	226551
746	Trem1	1.45154e-05	-0.551756	0.572	0.644	0.12148	58217
222	Eno1	1.45661e-15	-0.553129	0.887	0.913	1.21903e-11	13806
274	Gm9844	5.36372e-08	-0.556407	0.222	0.366	0.00044889	NA
604	Rps27	8.9095e-17	-0.557472	0.959	0.957	7.45636e-13	57294
47	Arg2	5.09992e-09	-0.561852	0.547	0.685	4.26812e-05	11847
98	Ccnl1	5.23451e-10	-0.562413	0.738	0.786	4.38076e-06	56706
33	Anxa2	6.07734e-14	-0.564033	0.95	0.944	5.08613e-10	12306
748	Trib1	0.000516801	-0.564283	0.606	0.608	1	211770
740	Tpd52	4.54593e-15	-0.57131	0.925	0.933	3.80449e-11	21985
498	Osbpl9	2.4489e-07	-0.572128	0.488	0.574	0.00204948	100273
178	Cxcl2	0.000213547	-0.575684	0.959	0.938	1	20310
712	Tbc1d9	1.8262e-08	-0.57849	0.631	0.696	0.000152835	71310
620	S100a11	2.32332e-16	-0.582422	0.975	0.98	1.94439e-12	20195
774	Vcan	8.51365e-07	-0.585548	0.478	0.588	0.00712507	13003
54	Atp11b	4.2062e-07	-0.586396	0.344	0.464	0.00352017	76295
26	Aldoa	1.53177e-20	-0.586973	0.988	0.985	1.28194e-16	NA
27	Aldoa	1.53177e-20	-0.586973	0.988	0.985	1.28194e-16	11674
334	Id2	0.0379193	-0.588226	0.8	0.751	1	15902
137	Cks2	0.00088234	-0.590889	0.284	0.354	1	66197
250	Fndc3a	8.32439e-09	-0.591875	0.456	0.567	6.96668e-05	319448
520	Pim1	4.44756e-11	-0.591984	0.972	0.953	3.72216e-07	18712
316	Hmgb2	4.21261e-08	-0.595374	0.566	0.673	0.000352553	97165
103	Cd14	5.20554e-14	-0.597569	0.966	0.95	4.35652e-10	12475
337	Ier3	3.15216e-07	-0.597895	0.95	0.951	0.00263805	15937
762	Ubb	3.67144e-18	-0.60065	0.994	0.997	3.07263e-14	22187
737	Tnfrsf23	5.37793e-06	-0.600691	0.256	0.368	0.0450079	79201
413	Ly6c2	0.000500523	-0.601419	0.116	0.202	1	100041546
487	Npepps	3.07368e-09	-0.603067	0.584	0.66	2.57237e-05	19155
697	Stom	1.18027e-06	-0.604195	0.422	0.497	0.00987767	13830
482	Nfkbiz	0.00130295	-0.608562	0.194	0.271	1	80859
348	Il1b	3.63274e-05	-0.612281	0.338	0.454	0.304024	16176
752	Tspan13	3.55784e-07	-0.612951	0.197	0.333	0.00297756	66109
735	Tnfaip6	0.000253397	-0.619225	0.178	0.269	1	21930
794	Zeb2	1.43267e-14	-0.619841	0.884	0.906	1.199e-10	24136
142	Clec4e	3.30634e-11	-0.629419	0.491	0.672	2.76708e-07	56619
692	Ssr3	8.29034e-13	-0.629574	0.756	0.793	6.93818e-09	67437
664	Slfn4	0.112156	-0.635871	0.338	0.345	1	20558
279	Gpat3	4.69603e-08	-0.645826	0.334	0.467	0.000393011	231510
70	Bnip3l	6.72628e-08	-0.650762	0.509	0.608	0.000562923	12177
579	Rnf11	7.55951e-07	-0.653293	0.297	0.406	0.00632655	29864
766	Uck2	3.19237e-13	-0.653508	0.613	0.745	2.6717e-09	80914
69	Bnip3	2.32806e-07	-0.656238	0.691	0.743	0.00194836	12176
71	Bsg	4.47498e-09	-0.657175	0.697	0.74	3.74511e-05	12215
295	Gyg	2.85819e-08	-0.667408	0.169	0.313	0.000239202	27357
48	Arid5b	1.15239e-06	-0.672353	0.222	0.345	0.00964433	71371
500	P4hb	6.74795e-17	-0.672563	0.884	0.895	5.64736e-13	18453
539	Prdx6	1.81783e-12	-0.674816	0.762	0.856	1.52134e-08	11758
630	Sec61g	1.15014e-17	-0.684006	0.812	0.84	9.62551e-14	20335
120	Cd9	6.44761e-14	-0.694094	0.644	0.778	5.39601e-10	12527
639	Sgk1	0.000167731	-0.697751	0.412	0.477	1	20393
515	Phlda1	0.00114629	-0.708059	0.472	0.52	1	21664
281	Gpnmb	1.99373e-06	-0.722225	0.119	0.245	0.0166855	93695
238	Fau	1.31113e-28	-0.724773	0.934	0.968	1.09729e-24	14109
108	Cd274	1.28833e-07	-0.725271	0.406	0.511	0.0010782	60533
288	Gsr	7.93527e-10	-0.749516	0.478	0.596	6.64103e-06	14782
328	Hspa1b	0.58503	-0.752583	0.734	0.688	1	15511
229	F10	9.48693e-14	-0.777373	0.569	0.705	7.93961e-10	14058
353	Impa2	5.30799e-12	-0.779173	0.262	0.451	4.44225e-08	NA
763	Ubc	1.90332e-08	-0.785885	0.95	0.932	0.000159289	22190
473	Ndrg1	1.05716e-10	-0.792605	0.719	0.786	8.84737e-07	17988
340	Ifitm1	4.65674e-10	-0.794271	0.672	0.787	3.89722e-06	68713
210	Egln3	2.17881e-07	-0.797898	0.588	0.64	0.00182344	112407
650	Slc2a1	4.20509e-14	-0.812019	0.769	0.862	3.51924e-10	20525
251	Fos	1.65489e-05	-0.815106	0.641	0.71	0.138497	14281
757	Txnip	4.78552e-13	-0.817102	0.416	0.581	4.005e-09	56338
627	Sdc1	8.82766e-12	-0.822035	0.381	0.556	7.38787e-08	20969
383	Klf6	7.29116e-24	-0.835458	0.984	0.983	6.10197e-20	23849
481	Nfkbia	1.03952e-10	-0.843947	0.809	0.869	8.69971e-07	18035
253	Fth1	9.5772e-37	-0.847282	1	1	8.01516e-33	14319
730	Tmsb10	4.29721e-17	-0.853502	0.762	0.865	3.59633e-13	19240
338	Ier5	8.21231e-11	-0.856163	0.716	0.801	6.87288e-07	15939
723	Tiparp	1.64121e-12	-0.870184	0.647	0.749	1.37353e-08	99929
135	Cited2	0.00441428	-0.878856	0.509	0.524	1	17684
624	Sat1	1.91315e-14	-0.879523	0.941	0.95	1.60112e-10	20229
573	Rgs1	0.0038662	-0.881271	0.362	0.427	1	50778
107	Cd24a	8.37226e-11	-0.882634	0.188	0.381	7.00674e-07	12484
52	Atf3	1.3411e-06	-0.888722	0.459	0.547	0.0112237	11910
306	Hcar2	4.92185e-11	-0.91086	0.091	0.258	4.1191e-07	80885
480	Nfil3	2.51578e-14	-0.911188	0.406	0.587	2.10546e-10	18030
93	Ccl3	1.41279e-06	-0.933931	0.259	0.383	0.0118237	20302
203	Dusp6	5.52476e-07	-0.943872	0.153	0.281	0.00462367	67603
300	H2-Eb1	0.000793613	-0.96067	0.156	0.228	1	14969
327	Hspa1a	0.45403	-0.963894	0.784	0.722	1	193740
535	Ppp1r15a	2.93179e-14	-0.980709	0.512	0.64	2.45362e-10	17872
374	Jun	5.97061e-12	-1.0147	0.85	0.888	4.9968e-08	16476
202	Dusp1	1.55339e-23	-1.07662	0.719	0.865	1.30003e-19	19252
349	Il1r2	4.40023e-10	-1.13572	0.162	0.328	3.68255e-06	16178
670	Smox	1.77694e-39	-1.16279	0.825	0.942	1.48712e-35	228608
549	Ptgs2	1.03323e-06	-1.17314	0.362	0.483	0.00864706	19225
526	Plac8	3.38379e-13	-1.1906	0.131	0.336	2.83189e-09	231507
574	Rgs2	3.62819e-09	-1.21978	0.481	0.6	3.03644e-05	19735
285	Grina	2.84054e-33	-1.23797	0.622	0.812	2.37725e-29	66168
117	Cd74	0.00116421	-1.27675	0.481	0.511	1	16149
687	Srgn	7.05016e-56	-1.29534	0.994	1	5.90028e-52	19073
297	H2-Aa	0.000212392	-1.31105	0.269	0.345	1	14960
298	H2-Ab1	7.88894e-09	-1.32271	0.353	0.479	6.60225e-05	14961
258	Gadd45a	1.08276e-12	-1.38305	0.294	0.462	9.06158e-09	13197
355	Inhba	9.69107e-15	-1.56529	0.366	0.571	8.11046e-11	16323
486	Nos2	1.11576e-19	-1.73776	0.094	0.362	9.33777e-16	18126
665	Slpi	1.54159e-31	-2.77679	0.281	0.62	1.29016e-27	20568

## Sheet: TAM1-1
	gene	p_val	avg_log2FC	pct.1	pct.2	p_val_adj	entrezgene_id
393	Hspa1a	1.2655e-35	2.18643	0.891	0.676	1.05909e-31	193740
394	Hspa1b	8.44865e-35	2.07741	0.854	0.636	7.07068e-31	15511
670	Ptgs2	6.82056e-29	1.98087	0.656	0.349	5.70813e-25	19225
71	Atf3	3.01781e-51	1.82071	0.798	0.393	2.5256e-47	11910
163	Cited2	6.69263e-33	1.75218	0.725	0.428	5.60106e-29	17684
325	Gadd45a	1.51291e-31	1.70319	0.629	0.308	1.26616e-27	13197
581	Nos2	3.21616e-26	1.67012	0.48	0.182	2.69161e-22	18126
716	Rgs2	1.16791e-25	1.52312	0.738	0.482	9.77428e-22	19735
252	Egr1	4.77832e-20	1.45912	0.477	0.22	3.99898e-16	13653
646	Ppp1r15a	2.15181e-37	1.40878	0.791	0.512	1.80085e-33	17872
439	Jun	7.7141e-30	1.35698	0.95	0.842	6.45593e-26	16476
244	Dusp6	3.2145e-17	1.25018	0.394	0.17	2.69021e-13	67603
930	Ubc	6.50357e-34	1.24772	0.964	0.926	5.44283e-30	22190
635	Plk2	1.38683e-20	1.23008	0.288	0.071	1.16064e-16	20620
404	Ier5	3.61136e-28	1.22488	0.897	0.717	3.02235e-24	15939
400	Id2	3.09394e-20	1.2097	0.871	0.72	2.58932e-16	15902
314	Fos	8.19789e-12	1.20789	0.768	0.651	6.86081e-08	14281
128	Ccl3	8.58949e-15	1.19378	0.493	0.275	7.18854e-11	20302
451	Klf2	4.43955e-15	1.17694	0.331	0.138	3.71546e-11	16598
620	Phlda1	2.09839e-19	1.17219	0.666	0.432	1.75614e-15	21664
870	Tiparp	1.91393e-31	1.16909	0.861	0.651	1.60177e-27	99929
223	Ddit4	6.41978e-10	1.13461	0.407	0.237	5.37272e-06	74747
573	Nfil3	8.71423e-31	1.13368	0.738	0.433	7.29294e-27	18030
575	Nfkbiz	2.75327e-13	1.13228	0.377	0.186	2.30421e-09	80859
326	Gadd45b	1.81844e-20	1.11461	0.48	0.222	1.52185e-16	17873
419	Inhba	8.88168e-14	1.10842	0.646	0.441	7.43308e-10	16323
351	Gpnmb	1.66171e-12	1.09364	0.331	0.146	1.39069e-08	93695
398	Hsph1	4.81998e-09	1.09068	0.493	0.343	4.03384e-05	15505
368	Hcar2	6.4475e-20	1.07972	0.371	0.129	5.39591e-16	80885
981	Zfand5	9.84811e-25	1.06865	0.828	0.673	8.24189e-21	22682
794	Slc2a1	1.79223e-29	1.06634	0.884	0.808	1.49992e-25	20525
129	Ccl4	2.89921e-10	1.06631	0.318	0.154	2.42635e-06	20303
391	Hsp90aa1	6.18388e-20	1.06012	0.987	0.978	5.17529e-16	15519
378	Hmgb2	7.22537e-23	1.00403	0.775	0.577	6.04691e-19	97165
525	Mmp12	1.36537e-09	1.00276	0.51	0.333	1.14268e-05	17381
892	Tnfaip6	1.44238e-15	0.983683	0.391	0.172	1.20712e-11	21930
241	Dusp1	1.06435e-17	0.978899	0.897	0.781	8.90751e-14	19252
229	Dnajb1	1.33782e-12	0.978526	0.523	0.361	1.11962e-08	81489
820	Socs3	4.94868e-15	0.952007	0.679	0.504	4.14155e-11	12702
715	Rgs1	4.66566e-05	0.921988	0.477	0.374	0.390469	50778
367	Hbegf	1.50756e-10	0.921116	0.262	0.109	1.26168e-06	15200
638	Pnrc1	1.77429e-23	0.919902	0.854	0.749	1.4849e-19	108767
327	Gadd45g	1.69173e-10	0.918708	0.315	0.154	1.41581e-06	23882
891	Tnfaip3	1.73932e-10	0.918475	0.52	0.361	1.45564e-06	21929
453	Klf6	5.13668e-32	0.916613	0.983	0.984	4.29889e-28	23849
251	Egln3	8.73063e-19	0.897346	0.762	0.561	7.30667e-15	112407
586	Nr4a1	1.69413e-08	0.891222	0.334	0.198	0.000141782	15370
753	Sat1	1.73283e-15	0.890961	0.95	0.945	1.4502e-11	20229
403	Ier3	2.87139e-18	0.889921	0.964	0.945	2.40307e-14	15937
441	Jund	1.10113e-24	0.877147	0.983	0.951	9.21539e-21	16478
908	Trib1	8.0776e-16	0.868562	0.719	0.558	6.76014e-12	211770
950	Vdac1	1.33e-05	0.866151	0.54	0.484	0.111308	22333
282	Errfi1	3.37871e-12	0.86335	0.712	0.541	2.82764e-08	74155
574	Nfkbia	1.0565e-09	0.853821	0.877	0.837	8.84183e-06	18035
780	Sirt1	6.48581e-14	0.845051	0.517	0.321	5.42797e-10	93759
104	Bnip3	1.99807e-11	0.835017	0.772	0.706	1.67218e-07	12176
846	Suco	1.73228e-13	0.821491	0.447	0.249	1.44974e-09	226551
284	Ets1	9.8603e-16	0.821157	0.397	0.179	8.25209e-12	23871
555	Mylip	2.26965e-07	0.806808	0.444	0.305	0.00189947	218203
413	Il1b	7.60764e-08	0.802101	0.513	0.373	0.000636684	16176
39	Ankrd37	1.08885e-13	0.801111	0.235	0.074	9.11254e-10	654824
770	Sgk1	1.197e-09	0.800802	0.573	0.404	1.00177e-05	20393
212	Cxcl3	0.00126242	0.800367	0.788	0.737	1	330122
696	Rasgef1b	8.07317e-15	0.79965	0.228	0.064	6.75643e-11	320292
566	Ndrg1	2.73357e-11	0.79247	0.805	0.746	2.28773e-07	17988
213	Cxcr4	1.39822e-10	0.786367	0.841	0.775	1.17017e-06	12767
440	Junb	6.60122e-11	0.78371	0.897	0.845	5.52456e-07	16477
399	Id1	1.12478e-12	0.781796	0.222	0.07	9.41325e-09	15901
752	Sap30	4.49526e-15	0.770984	0.288	0.099	3.76208e-11	60406
924	Txnip	5.33989e-13	0.7669	0.639	0.476	4.46895e-09	56338
63	Arid5b	4.85173e-10	0.756148	0.424	0.251	4.06041e-06	71371
110	Btg2	1.82665e-09	0.755069	0.364	0.207	1.52873e-05	12227
406	Ifrd1	1.00138e-13	0.754992	0.917	0.865	8.38053e-10	15982
72	Atf4	4.73103e-20	0.732564	0.944	0.895	3.9594e-16	11911
105	Bnip3l	1.9862e-08	0.713663	0.646	0.544	0.000166225	12177
886	Tmsb10	6.64964e-10	0.707811	0.854	0.821	5.56509e-06	19240
95	Bag3	2.89408e-09	0.704841	0.662	0.528	2.42206e-05	29810
915	Tsc22d1	2.20022e-05	0.704011	0.258	0.154	0.184136	21807
817	Snx5	4.23893e-12	0.699812	0.838	0.751	3.54756e-08	69178
929	Ubb	7.7369e-26	0.69751	0.997	0.996	6.47501e-22	22187
613	Pfkfb3	2.40635e-10	0.691572	0.483	0.3	2.01387e-06	170768
497	Map3k8	7.44775e-09	0.689485	0.278	0.139	6.23302e-05	26410
132	Ccnl1	3.46829e-17	0.678045	0.851	0.734	2.90261e-13	56706
32	Aldoa	2.38888e-27	0.672638	0.983	0.987	1.99925e-23	NA
33	Aldoa	2.38888e-27	0.672638	0.983	0.987	1.99925e-23	11674
508	Mcl1	9.64141e-24	0.67254	0.99	0.976	8.0689e-20	17210
625	Pim1	1.69707e-14	0.67143	0.947	0.964	1.42028e-10	18712
739	Rsrp1	4.1573e-12	0.65973	0.897	0.83	3.47924e-08	27981
653	Prdx6	1.38729e-10	0.648633	0.871	0.805	1.16102e-06	11758
529	Mmp8	0.00882675	0.64348	0.401	0.333	1	17394
807	Slpi	2.12369e-07	0.636482	0.623	0.459	0.00177732	20568
809	Smad7	5.48431e-05	0.610118	0.526	0.438	0.458982	17131
396	Hspa8	1.19878e-13	0.610082	0.967	0.953	1.00326e-09	15481
889	Tnf	0.0239418	0.609087	0.222	0.178	1	21926
3	4930430E12Rik	5.02781e-09	0.601293	0.258	0.121	4.20778e-05	NA
486	Maff	1.91202e-07	0.600194	0.374	0.232	0.00160017	17133
201	Csrnp1	1.15654e-07	0.599523	0.656	0.568	0.000967906	215418
109	Bsg	1.21699e-07	0.598466	0.745	0.717	0.0010185	12215
861	Tent5c	0.000175424	0.597828	0.358	0.275	1	74645
124	Cbx4	1.26629e-05	0.594939	0.358	0.251	0.105976	12418
968	Wsb1	4.18572e-11	0.592773	0.748	0.607	3.50303e-07	78889
319	Fth1	9.68931e-21	0.588339	1	1	8.10898e-17	14319
785	Slamf7	5.34778e-08	0.585095	0.272	0.136	0.000447556	75345
765	Sesn2	7.43444e-08	0.572575	0.219	0.099	0.000622188	230784
286	Fabp5	0.0155037	0.571886	0.762	0.781	1	16592
136	Cd274	9.09994e-06	0.569871	0.54	0.448	0.0761574	60533
164	Cks2	0.000146858	0.569642	0.397	0.302	1	66197
988	Zfp703	8.16844e-08	0.56929	0.728	0.646	0.000683616	353310
717	Rhob	3.3886e-08	0.562861	0.921	0.833	0.000283592	11852
778	Sik1	3.47316e-05	0.560076	0.576	0.507	0.290669	17691
365	H3f3b	1.11804e-15	0.558716	0.993	0.994	9.35684e-12	15081
743	Rybp	5.56882e-10	0.557591	0.831	0.811	4.66054e-06	628746
744	Rybp	5.56882e-10	0.557591	0.831	0.811	4.66054e-06	56353
736	Rsbn1	0.000178324	0.55627	0.354	0.262	1	229675
102	Bhlhe40	2.61138e-07	0.555917	0.702	0.612	0.00218547	20893
579	Noct	0.000222213	0.538883	0.364	0.277	1	12457
259	Eif4a2	5.78132e-06	0.53312	0.517	0.417	0.0483839	13682
421	Irf1	0.00486534	0.530121	0.364	0.299	1	16362
831	Srgn	5.35596e-12	0.523276	1	0.997	4.48241e-08	19073
522	Mif	5.4732e-11	0.52229	0.805	0.692	4.58052e-07	17319
577	Nlrp3	2.12527e-06	0.52151	0.699	0.621	0.0177864	216799
819	Socs1	2.49018e-05	0.520033	0.219	0.123	0.208403	12703
983	Zfp36	0.00531457	0.519528	0.841	0.827	1	22695
823	Sowahc	5.68206e-05	0.518269	0.54	0.457	0.475532	268301
526	Mmp13	0.44585	0.516643	0.281	0.274	1	17386
951	Vegfa	1.28331e-07	0.514593	0.854	0.8	0.00107401	22339
895	Tob1	9.61358e-05	0.512933	0.659	0.59	0.80456	22057
315	Fosb	1.20421e-06	0.509279	0.831	0.753	0.010078	14282
211	Cxcl2	0.317579	0.50684	0.924	0.954	1	20310
58	Arg1	2.55925e-05	0.502553	0.894	0.862	0.214184	11846
171	Clk1	3.20901e-06	0.502551	0.662	0.584	0.0268562	12747
243	Dusp5	3.01992e-06	0.501337	0.858	0.845	0.0252737	240672
384	Hnrnpc	2.4816e-06	0.499024	0.834	0.808	0.0207685	15381
811	Snapc1	1.73388e-06	0.497034	0.232	0.121	0.0145108	75627
738	Rsrc2	9.12591e-05	0.490212	0.444	0.342	0.763747	208606
462	Ldha	1.70428e-06	0.48945	0.834	0.833	0.0142631	16828
980	Zfand2a	1.33267e-05	0.489126	0.613	0.516	0.111531	100494
392	Hsp90ab1	2.63334e-05	0.488909	0.954	0.938	0.220384	15516
411	Il13ra1	2.15727e-06	0.486845	0.374	0.251	0.0180542	16164
898	Tpi1	2.09708e-10	0.484233	0.897	0.834	1.75505e-06	21991
152	Cebpd	0.00280202	0.483938	0.202	0.136	1	12609
331	Gapdh	7.68051e-25	0.482676	1	0.996	6.42782e-21	14433
584	Npepps	3.12219e-07	0.482066	0.702	0.605	0.00261296	19155
699	Rassf8	5.02911e-08	0.480352	0.265	0.129	0.000420886	71323
23	Afg3l2	8.53146e-07	0.475352	0.404	0.271	0.00713998	69597
311	Fndc3a	2.5179e-06	0.472657	0.609	0.496	0.0210723	319448
261	Eif4ebp1	2.15103e-05	0.472503	0.48	0.388	0.18002	13685
417	Impa2	2.43916e-07	0.472345	0.487	0.346	0.00204133	NA
295	Fau	2.66137e-14	0.470035	0.977	0.948	2.2273e-10	14109
379	Hmox1	1.07176e-10	0.466913	0.983	0.959	8.96952e-07	15368
148	Cdkn1a	7.15043e-10	0.466804	0.901	0.855	5.9842e-06	12575
375	Hk2	0.000216678	0.465381	0.546	0.479	1	15277
126	Ccdc71l	5.73623e-05	0.46499	0.503	0.407	0.480065	72123
570	Nedd9	9.59356e-07	0.464058	0.219	0.105	0.00802885	18003
308	Flrt3	0.0695202	0.460168	0.669	0.682	1	71436
380	Hnrnpa0	1.98685e-05	0.458123	0.695	0.641	0.166279	77134
860	Tent5a	0.0588859	0.453772	0.43	0.417	1	212943
865	Tgif1	0.00187511	0.452357	0.709	0.698	1	21815
250	Egln1	0.000478955	0.450574	0.497	0.442	1	112405
713	Rgcc	0.000485148	0.447381	0.682	0.636	1	66214
38	Ankrd33b	0.00434356	0.444755	0.351	0.278	1	67434
416	Il7r	0.00459351	0.443213	0.679	0.648	1	16197
160	Chka	0.0681364	0.442952	0.517	0.491	1	12660
971	Xpo1	9.29267e-05	0.441847	0.311	0.217	0.777704	103573
449	Klf10	0.0247738	0.43912	0.318	0.287	1	21847
395	Hspa5	1.19684e-08	0.437862	0.997	0.997	0.000100164	14828
841	Stk17b	0.000354318	0.436212	0.682	0.667	1	98267
151	Cebpb	3.49824e-06	0.435719	0.964	0.966	0.0292768	12608
664	Psmd8	0.00115453	0.433714	0.457	0.405	1	57296
40	Ankrd50	0.000146655	0.429048	0.272	0.18	1	99696
254	Eid1	0.00550775	0.42515	0.599	0.581	1	58521
340	Gm11808	5.2821e-08	0.424084	0.838	0.769	0.000442059	NA
591	Nufip1	0.0152997	0.422849	0.272	0.22	1	27275
341	Gm3839	1.42471e-07	0.421801	0.805	0.756	0.00119234	NA
679	R3hdm1	0.000974483	0.416336	0.215	0.143	1	226412
255	Eif1	1.06571e-12	0.415964	0.993	0.979	8.91891e-09	20918
257	Eif2s2	0.00428976	0.414539	0.626	0.607	1	67204
350	Gpi1	7.28664e-07	0.411623	0.861	0.805	0.00609819	14751
452	Klf4	0.00018523	0.406895	0.864	0.837	1	16600
851	Taf1d	0.000237587	0.406712	0.546	0.466	1	75316
385	Hnrnpdl	9.89326e-05	0.403543	0.579	0.538	0.827967	50926
602	Pcgf5	0.0157832	0.402745	0.368	0.318	1	76073
751	Samsn1	0.00130188	0.399977	0.318	0.235	1	67742
927	Ubald2	0.000618415	0.399961	0.288	0.207	1	319370
285	Ets2	0.0008568	0.399929	0.762	0.757	1	23872
512	Mdm2	3.44677e-05	0.399146	0.848	0.822	0.28846	17246
616	Pgam1	0.000774038	0.398355	0.788	0.809	1	18648
388	Hnrnpll	0.000730803	0.398083	0.368	0.283	1	72692
726	Rpl10	2.54508e-09	0.397452	0.924	0.885	2.12998e-05	110954
758	Sec61g	5.5173e-08	0.396967	0.851	0.822	0.000461743	20335
606	Pde4b	0.0895197	0.395553	0.583	0.601	1	18578
359	Gyg	0.000200556	0.393662	0.341	0.232	1	27357
402	Ier2	0.00212174	0.393611	0.321	0.253	1	15936
354	Grina	9.80284e-08	0.391852	0.798	0.728	0.0008204	66168
230	Dnajb9	8.00961e-06	0.390567	0.904	0.879	0.0670324	27362
495	Map3k1	2.41839e-05	0.389738	0.344	0.229	0.202395	26401
830	Spty2d1	4.29462e-05	0.385561	0.589	0.51	0.359417	101685
381	Hnrnpa1	0.000239822	0.385116	0.533	0.463	1	15382
296	Fbxl5	0.00131268	0.384706	0.503	0.441	1	242960
342	Gm8797	0.000225103	0.383265	0.49	0.414	1	NA
131	Ccng2	0.00139672	0.383249	0.258	0.18	1	12452
123	Casp3	0.350974	0.382348	0.288	0.284	1	12367
135	Cd24a	0.0229297	0.38099	0.364	0.297	1	12484
444	Kdm5b	0.000483944	0.378452	0.291	0.206	1	75605
316	Fosl1	0.00571892	0.377104	0.202	0.145	1	14283
70	Atf1	0.116069	0.374347	0.477	0.5	1	11908
835	Srsf7	0.00727283	0.37215	0.526	0.484	1	225027
515	Mettl9	0.000195532	0.369033	0.275	0.18	1	59052
859	Tec	2.72103e-05	0.368467	0.301	0.194	0.227723	21682
721	Rnf19b	0.000296769	0.367971	0.523	0.441	1	75234
934	Ube2q2	0.000513372	0.363799	0.265	0.179	1	109161
651	Prdm1	0.014857	0.362092	0.215	0.158	1	12142
149	Cdkn1b	0.000282941	0.358734	0.523	0.426	1	12576
987	Zfp622	0.000852853	0.358495	0.265	0.185	1	52521
619	Pgm2	0.000147066	0.355984	0.344	0.243	1	66681
397	Hspe1	0.967669	0.353951	0.361	0.404	1	15528
599	P4ha1	0.000532828	0.353375	0.533	0.473	1	18451
317	Fosl2	9.98636e-05	0.353363	0.801	0.729	0.835759	14284
733	Rps27	3.91435e-08	0.351878	0.967	0.954	0.000327592	57294
718	Rhov	0.0041521	0.351503	0.437	0.373	1	228543
122	Card19	0.0135169	0.350074	0.662	0.641	1	68480
764	Sertad1	0.0170819	0.349536	0.361	0.318	1	55942
489	Malat1	1.26909e-07	0.349334	0.997	0.99	0.0010621	72289
231	Dnajc21	0.00790469	0.347209	0.238	0.183	1	78244
450	Klf11	0.00169183	0.34609	0.215	0.143	1	194655
964	Wfdc17	0.923055	0.343692	0.583	0.633	1	100034251
240	Dstn	0.000282395	0.341393	0.652	0.592	1	56431
922	Tubb2a	0.170132	0.340314	0.404	0.388	1	22151
749	Samd8	0.0386045	0.338893	0.371	0.336	1	67630
265	Eif5	9.71246e-05	0.335754	0.887	0.883	0.812836	217869
424	Irs2	0.0100201	0.33298	0.513	0.454	1	384783
159	Chd7	0.000425927	0.33274	0.606	0.534	1	320790
757	Sde2	0.0132874	0.332698	0.427	0.374	1	208768
725	Rora	0.000335998	0.330714	0.202	0.118	1	19883
343	Gm9844	0.00616367	0.328396	0.364	0.299	1	NA
551	Mtss1	0.0328568	0.327713	0.225	0.18	1	211401
18	Adipor1	0.00208234	0.325066	0.556	0.521	1	72674
274	Eno1b	0.00576729	0.324922	0.566	0.547	1	433182
618	Pgk1	4.67106e-06	0.323823	0.967	0.959	0.0390921	18655
568	Neat1	0.169267	0.323458	0.298	0.272	1	66961
228	Dnaja1	0.274634	0.321522	0.758	0.791	1	15502
447	Kif2a	0.0461908	0.319109	0.301	0.262	1	16563
946	Vapa	0.00179719	0.319057	0.745	0.738	1	30960
705	Rbpj	0.00323143	0.319024	0.705	0.732	1	19664
614	Pfkl	0.00164319	0.317916	0.295	0.213	1	18641
833	Srsf2	0.00032692	0.317494	0.887	0.883	1	20382
826	Spg21	0.00519158	0.315976	0.391	0.331	1	27965
471	Lilr4b	5.12524e-05	0.311743	0.917	0.895	0.428931	14727
810	Smc4	0.00305234	0.308724	0.318	0.241	1	70099
323	Gabarap	5.95357e-09	0.306619	0.987	0.978	4.98254e-05	56486
300	Fcgr2b	7.14884e-06	0.305881	0.967	0.963	0.0598287	14130
99	Bcas2	0.0165429	0.305169	0.258	0.21	1	68183
703	Rbm7	0.0188758	0.304281	0.325	0.281	1	67010
904	Tpt1	8.33666e-14	0.304207	1	0.999	6.97695e-10	22070
862	Tet2	0.0108847	0.303227	0.354	0.293	1	214133
107	Brd2	0.0121841	0.30312	0.897	0.942	1	14312
982	Zfp326	0.00464601	0.302827	0.212	0.148	1	54367
412	Il17ra	0.00997216	0.302741	0.338	0.269	1	16172
373	Higd1a	0.0382436	0.301914	0.407	0.37	1	56295
844	Stom	0.0275525	0.300792	0.49	0.464	1	13830
604	Pcnx	0.00765998	0.298594	0.202	0.143	1	54604
348	Gpat3	0.0352822	0.298502	0.447	0.413	1	231510
827	Spp1	0.0670402	0.29849	0.702	0.678	1	20750
34	Alkbh5	0.0128071	0.29784	0.636	0.605	1	268420
727	Rpl26	0.00103373	0.296772	0.768	0.751	1	19941
578	Nmt1	0.0394319	0.294553	0.331	0.296	1	18107
549	Mt1	0.697159	0.294284	0.911	0.95	1	17748
940	Ugp2	0.0459865	0.291055	0.364	0.339	1	216558
324	Gabarapl1	0.0137029	0.28911	0.212	0.158	1	57436
923	Tubb4b	0.069818	0.288844	0.46	0.438	1	227613
346	Golph3l	0.0361009	0.28874	0.222	0.176	1	229593
920	Tuba1b	0.00135291	0.288091	0.57	0.501	1	22143
728	Rpl34	8.96324e-07	0.287817	0.957	0.966	0.00750134	619547
729	Rpl34	8.96324e-07	0.287817	0.957	0.966	0.00750134	68436
985	Zfp36l2	0.0179493	0.287467	0.911	0.93	1	12193
345	Gnas	1.29629e-05	0.286808	0.904	0.858	0.108487	14683
701	Rbm38	0.00180289	0.285607	0.258	0.18	1	56190
273	Eno1	0.000423954	0.285471	0.891	0.911	1	13806
362	H2-Q4	0.00486233	0.283436	0.381	0.314	1	15015
469	Lgals3	6.43854e-07	0.28334	1	0.999	0.00538842	16854
363	H2-Q7	0.0147262	0.282634	0.202	0.146	1	15018
364	H2-Q7	0.0147262	0.282634	0.202	0.146	1	110558
500	Mapk6	0.0414419	0.280602	0.646	0.655	1	50772
631	Plac8	0.0416915	0.27882	0.308	0.251	1	231507
894	Tnfrsf23	0.0554844	0.274053	0.354	0.321	1	79201
598	Osm	0.0756919	0.273047	0.411	0.38	1	18413
550	Mthfd2	0.046804	0.271965	0.202	0.157	1	17768
142	Cd9	0.00201759	0.270114	0.752	0.726	1	12527
710	Rell1	0.478942	0.269786	0.305	0.308	1	100532
836	Ssr3	0.0098164	0.269252	0.772	0.786	1	67437
408	Igsf6	0.0303242	0.26842	0.434	0.398	1	80719
730	Rplp2	7.85321e-05	0.267205	0.94	0.902	0.657235	NA
185	Cpeb4	0.109803	0.267025	0.477	0.463	1	67579
320	Ftl1	2.84159e-07	0.265161	1	1	0.00237813	14325
984	Zfp36l1	0.324606	0.264856	0.805	0.808	1	12192
612	Pfdn5	0.0123325	0.264508	0.421	0.368	1	56612
513	Mef2d	0.285858	0.263183	0.497	0.515	1	17261
919	Tuba1a	0.0121023	0.262299	0.245	0.182	1	22142
52	Ap3s1	0.00713041	0.26148	0.609	0.586	1	11777
821	Socs6	0.0126452	0.260849	0.252	0.194	1	54607
732	Rps14	2.45485e-06	0.259754	0.944	0.97	0.0205446	20044
610	Pecam1	0.042551	0.256835	0.248	0.207	1	18613
742	Runx3	0.272139	0.254624	0.662	0.717	1	12399
437	Jmjd6	0.0454575	0.254211	0.228	0.183	1	107817
435	Jag1	0.117516	0.251885	0.248	0.217	1	16449
41	Anp32b	0.0157843	0.251452	0.593	0.583	1	67628
857	Tceal9	0.450444	0.250042	0.487	0.509	1	22381
838	Stab1	0.0068116	-0.25083	0.305	0.395	1	192187
966	Wls	0.000446457	-0.251148	0.126	0.228	1	68151
848	Syncrip	0.000607258	-0.251282	0.232	0.351	1	56403
921	Tuba1c	1.25998e-06	-0.251743	0.662	0.825	0.0105448	22146
668	Ptbp1	0.000944563	-0.251967	0.364	0.5	1	19205
879	Tmbim4	0.000447465	-0.252089	0.169	0.287	1	68212
829	Sptan1	0.000227963	-0.252495	0.477	0.645	1	20740
98	BC005624	0.000949661	-0.252693	0.149	0.251	1	227707
423	Irf9	0.000287743	-0.252723	0.219	0.343	1	16391
234	Dock2	4.0121e-05	-0.252966	0.093	0.204	0.335772	94176
790	Slc25a3	0.000147691	-0.253112	0.719	0.814	1	18674
659	Psmb4	0.000540524	-0.253398	0.301	0.438	1	19172
96	Baz1a	0.000106534	-0.253527	0.404	0.574	0.891581	217578
839	Stat1	0.00016801	-0.25354	0.099	0.201	1	20846
812	Snrnp70	0.00153202	-0.25365	0.295	0.413	1	20637
737	Rsl1d1	5.53301e-05	-0.253672	0.113	0.223	0.463058	66409
170	Clec4d	0.000150991	-0.254214	0.93	0.97	1	17474
43	Anxa1	8.53573e-05	-0.254214	0.54	0.686	0.714355	16952
756	Scarb2	2.56579e-05	-0.25422	0.109	0.226	0.214731	12492
445	Khsrp	0.000118242	-0.25434	0.341	0.497	0.989571	16549
856	Tcea1	2.36327e-05	-0.254417	0.205	0.352	0.197782	21399
53	Apbb1ip	0.0164531	-0.254603	0.483	0.584	1	54519
731	Rpn1	1.50969e-05	-0.25519	0.123	0.253	0.126346	103963
567	Ndufb7	4.84512e-06	-0.255342	0.093	0.22	0.0405488	66916
569	Nedd8	2.70959e-05	-0.255543	0.285	0.43	0.226765	18002
723	Rnpep	2.64842e-05	-0.255616	0.136	0.271	0.221646	215615
210	Cux1	0.00013432	-0.255818	0.513	0.673	1	13047
108	Brd4	0.00460635	-0.256185	0.49	0.595	1	57261
672	Ptprc	0.000740367	-0.256341	0.689	0.803	1	19264
977	Ywhaz	1.32464e-05	-0.256373	0.887	0.959	0.110859	22631
262	Eif4ebp2	2.62711e-05	-0.25657	0.225	0.377	0.219863	13688
776	Shc1	0.000238108	-0.256785	0.152	0.269	1	20416
376	Hmga1	0.00301685	-0.257037	0.311	0.417	1	15361
772	Sh2b3	8.4781e-06	-0.2572	0.093	0.217	0.0709533	16923
661	Psmd1	0.000121604	-0.25772	0.166	0.288	1	70247
267	Eif5b	0.000519403	-0.257733	0.381	0.538	1	226982
881	Tmed2	0.00116835	-0.257875	0.652	0.753	1	56334
62	Arhgef2	0.0010753	-0.25797	0.152	0.247	1	16800
281	Erp29	7.45635e-05	-0.258	0.199	0.334	0.624022	67397
910	Trim28	0.00156938	-0.258242	0.199	0.303	1	21849
901	Tpm4	0.000149715	-0.258318	0.348	0.497	1	326618
882	Tmem127	2.86163e-05	-0.258755	0.106	0.225	0.23949	69470
938	Ubn2	0.00593638	-0.259023	0.169	0.254	1	320538
524	Mlf2	0.000205464	-0.259266	0.272	0.419	1	30853
48	Ap2b1	0.000729855	-0.259385	0.228	0.349	1	71770
498	Map7d1	6.93777e-05	-0.259566	0.391	0.547	0.580622	245877
298	Fcer1g	6.49279e-08	-0.259689	0.974	0.997	0.000543382	14127
94	Bach1	0.0110659	-0.259744	0.576	0.67	1	12013
693	Rarg	6.98339e-05	-0.260761	0.242	0.383	0.58444	19411
246	Dynlt3	0.000560094	-0.260869	0.159	0.265	1	67117
630	Pkn1	0.000136228	-0.260881	0.142	0.26	1	320795
409	Ik	0.0128247	-0.261288	0.444	0.538	1	24010
552	Myadm	0.000276805	-0.261775	0.52	0.657	1	50918
165	Clcf1	0.00189883	-0.262214	0.142	0.231	1	56708
192	Crkl	3.77512e-06	-0.2626	0.175	0.337	0.031594	12929
972	Ykt6	8.26617e-05	-0.262832	0.195	0.328	0.691796	56418
137	Cd300lb	0.000781627	-0.262925	0.116	0.207	1	217304
887	Tmsb4x	1.16558e-07	-0.263243	0.993	0.997	0.000975473	19241
372	Hexim1	2.90734e-08	-0.263447	0.646	0.811	0.000243316	192231
885	Tmod3	0.000576075	-0.263455	0.51	0.648	1	50875
621	Pi4k2a	8.98577e-05	-0.263503	0.295	0.439	0.752019	84095
796	Slc35f6	4.78257e-05	-0.263795	0.103	0.214	0.400254	74919
677	Pxk	0.000934144	-0.263917	0.248	0.367	1	218699
249	Efr3a	0.000191361	-0.264079	0.119	0.225	1	76740
279	Erh	5.29735e-06	-0.264116	0.116	0.25	0.0443335	13877
714	Rgl1	0.0106268	-0.264174	0.556	0.643	1	19731
374	Higd2a	0.00102612	-0.264454	0.156	0.251	1	67044
75	Atp1a3	0.000440853	-0.264567	0.113	0.209	1	232975
339	Glg1	0.00130865	-0.26459	0.268	0.389	1	20340
974	Ywhag	7.06698e-06	-0.264753	0.513	0.697	0.0591436	22628
650	Prcp	2.88106e-05	-0.264854	0.116	0.24	0.241116	72461
483	Lyn	4.73586e-05	-0.265243	0.589	0.723	0.396344	17096
28	Akirin1	6.33816e-05	-0.265248	0.166	0.297	0.530441	68050
68	Arpp19	6.44521e-05	-0.265544	0.189	0.33	0.539399	59046
740	Rtn3	0.000260763	-0.26626	0.533	0.66	1	20168
712	Rfk	5.31076e-06	-0.266492	0.086	0.212	0.0444458	54391
539	Msn	4.57526e-06	-0.266594	0.679	0.811	0.0382904	17698
456	Lamp2	0.000146742	-0.266622	0.728	0.831	1	16784
150	Cdt1	5.87245e-06	-0.266706	0.172	0.324	0.0491465	67177
501	Mapkapk3	1.87199e-05	-0.266794	0.139	0.271	0.156667	102626
220	Dad1	0.000965432	-0.266828	0.377	0.519	1	13135
50	Ap2s1	0.00164554	-0.267333	0.291	0.405	1	232910
884	Tmem59	0.000159651	-0.267718	0.315	0.453	1	56374
181	Copg1	0.00112716	-0.267983	0.149	0.244	1	54161
808	Smad2	0.000160432	-0.267986	0.116	0.22	1	17126
20	Adprh	8.35641e-05	-0.268015	0.192	0.33	0.699348	11544
31	Aldh2	0.000764831	-0.268028	0.189	0.293	1	11669
585	Nptn	0.000127929	-0.26807	0.447	0.59	1	20320
88	Atpif1	0.000180523	-0.2681	0.262	0.391	1	11983
754	Scaf4	5.35246e-05	-0.268289	0.099	0.21	0.447948	224432
959	Wbp1l	6.153e-05	-0.268456	0.116	0.231	0.514944	226178
932	Ube2k	7.9246e-05	-0.268577	0.298	0.45	0.66321	53323
707	Rcbtb2	0.00448943	-0.268579	0.159	0.241	1	105670
225	Ddx24	3.3276e-05	-0.268659	0.129	0.256	0.278487	27225
639	Pnrc2	0.000296556	-0.269365	0.295	0.425	1	52830
944	Usp4	1.37383e-05	-0.269522	0.116	0.243	0.114976	22258
912	Trmt112	9.0046e-05	-0.270197	0.179	0.303	0.753595	67674
100	Bcl2l11	6.82499e-06	-0.27034	0.699	0.843	0.0571184	12125
69	Asah1	0.000226766	-0.270814	0.325	0.469	1	11886
85	Atp6v0d1	1.87914e-06	-0.271001	0.421	0.62	0.0157265	11972
177	Cmtm6	0.000202486	-0.271485	0.156	0.268	1	67213
268	Elf4	7.21831e-05	-0.271549	0.238	0.383	0.604101	56501
233	Dnase1l1	3.61901e-05	-0.271682	0.166	0.299	0.302875	69537
663	Psmd12	7.18154e-05	-0.271976	0.209	0.337	0.601023	66997
970	Xiap	0.00718941	-0.272134	0.281	0.37	1	11798
162	Cisd2	0.000572961	-0.272569	0.285	0.416	1	67006
931	Ube2b	0.00158575	-0.272798	0.44	0.558	1	22210
956	Vwa5a	7.971e-06	-0.2728	0.086	0.209	0.0667093	67776
193	Crlf2	7.15325e-06	-0.273266	0.126	0.257	0.0598656	57914
472	Lmna	5.97742e-05	-0.273464	0.702	0.834	0.50025	16905
293	Fam76b	2.98249e-05	-0.273526	0.106	0.223	0.249605	72826
335	Gclc	0.00100534	-0.273542	0.222	0.333	1	14629
238	Dpysl2	6.01639e-05	-0.274061	0.113	0.223	0.503512	12934
580	Nono	5.09186e-05	-0.274232	0.235	0.382	0.426138	53610
942	Unc93b1	2.50302e-05	-0.274478	0.209	0.361	0.209478	54445
303	Fgfr1op2	8.08998e-06	-0.274509	0.136	0.274	0.067705	67529
564	Nceh1	0.000186439	-0.274525	0.391	0.549	1	320024
407	Igf1r	0.0081164	-0.274708	0.199	0.281	1	16001
360	H2-Ab1	0.380747	-0.274972	0.46	0.428	1	14961
9	Acbd3	0.00137642	-0.275709	0.298	0.405	1	170760
387	Hnrnph2	9.87499e-05	-0.275914	0.318	0.469	0.826438	56258
734	Rps27l	0.000317967	-0.275963	0.156	0.262	1	67941
587	Nras	0.000506847	-0.277173	0.328	0.462	1	18176
487	Mafg	0.000330281	-0.277205	0.377	0.528	1	17134
867	Thap2	0.000175199	-0.277713	0.132	0.243	1	66816
843	Stk40	0.000630374	-0.278544	0.189	0.299	1	74178
735	Rreb1	0.000330475	-0.278706	0.119	0.219	1	68750
855	Tbc1d22a	2.22724e-05	-0.279179	0.126	0.251	0.186398	223754
318	Foxp1	0.000283136	-0.279359	0.185	0.299	1	108655
925	U2af2	2.04702e-05	-0.279961	0.434	0.604	0.171315	22185
120	Capza1	1.55792e-05	-0.280026	0.536	0.703	0.130382	12340
510	Mdfic	0.00441258	-0.280904	0.325	0.43	1	16543
141	Cd86	0.000316614	-0.281243	0.351	0.475	1	12524
91	B3gnt5	0.0085397	-0.281245	0.427	0.513	1	108105
504	Mbd2	7.06575e-05	-0.281278	0.381	0.533	0.591332	17191
302	Fermt3	1.86941e-06	-0.281542	0.109	0.25	0.0156451	108101
92	B4galt1	0.000647878	-0.281671	0.54	0.673	1	14595
596	Os9	0.000120646	-0.281736	0.328	0.479	1	216440
81	Atp5j	1.99622e-05	-0.28177	0.248	0.41	0.167064	11957
678	Qk	3.26967e-05	-0.281967	0.437	0.614	0.273638	19317
430	Itgb7	1.38484e-05	-0.282785	0.348	0.516	0.115898	16421
698	Rassf3	2.36238e-05	-0.282974	0.285	0.442	0.197707	192678
793	Slc29a3	0.000203648	-0.282983	0.195	0.318	1	71279
913	Trp53inp2	8.37541e-05	-0.28313	0.139	0.257	0.700938	68728
347	Got1	0.00171102	-0.283268	0.666	0.759	1	14718
420	Ino80d	9.83753e-05	-0.28332	0.119	0.226	0.823303	227195
145	Cdc42se1	1.62142e-05	-0.283511	0.189	0.334	0.135696	57912
509	Mcub	6.41085e-05	-0.283607	0.195	0.333	0.536524	66815
422	Irf2bpl	0.000164093	-0.283623	0.275	0.413	1	238330
991	Zfp91	1.54164e-06	-0.283816	0.447	0.632	0.012902	109910
876	Tm9sf2	3.12038e-05	-0.284201	0.215	0.358	0.261145	68059
111	Bzw1	9.4381e-05	-0.284409	0.556	0.689	0.789875	66882
13	Adam10	2.04933e-05	-0.28477	0.192	0.337	0.171509	11487
337	Gfpt1	0.000252666	-0.284892	0.222	0.349	1	14583
989	Zfp706	0.00035937	-0.285445	0.136	0.235	1	68036
850	Tab2	6.12264e-06	-0.28584	0.374	0.549	0.0512404	68652
803	Slc7a11	0.00698375	-0.285855	0.57	0.675	1	26570
813	Snrpb	0.000412063	-0.285972	0.315	0.433	1	20638
256	Eif1a	7.65745e-05	-0.286016	0.397	0.549	0.640852	13664
692	Rapgef1	0.000103641	-0.286059	0.136	0.249	0.867373	107746
541	mt-Co2	8.08785e-10	-0.286074	0.983	0.997	6.76873e-06	17709
458	Larp1	1.5502e-05	-0.28625	0.152	0.291	0.129736	73158
969	Wsb2	7.5448e-05	-0.286304	0.192	0.328	0.631424	59043
155	Cers6	3.50401e-05	-0.286975	0.179	0.318	0.29325	241447
560	Naa15	0.00293845	-0.287073	0.258	0.354	1	74838
607	Pde8a	0.000164014	-0.287585	0.139	0.249	1	18584
647	Ppp2r5c	0.000877483	-0.287698	0.341	0.46	1	26931
935	Ube3a	2.95665e-05	-0.288097	0.202	0.348	0.247442	22215
957	Washc2	0.000417454	-0.288319	0.318	0.456	1	28006
494	Map2k4	0.000282992	-0.288567	0.288	0.425	1	26398
144	Cdc42	5.315e-08	-0.288709	0.924	0.96	0.000444812	12540
477	Lsp1	0.000464864	-0.288995	0.305	0.428	1	16985
479	Luc7l3	0.000578154	-0.289653	0.341	0.464	1	67684
121	Capzb	2.07828e-05	-0.289663	0.738	0.854	0.173931	12345
287	Fam111a	0.000150722	-0.289886	0.185	0.311	1	107373
215	Cyfip1	2.31221e-07	-0.290008	0.275	0.467	0.00193509	20430
147	Cdk20	1.31018e-05	-0.290282	0.113	0.238	0.109649	105278
161	Chst11	5.80644e-05	-0.290581	0.195	0.324	0.485941	58250
227	Dmkn	0.00438235	-0.29067	0.202	0.291	1	73712
280	Ern1	3.9634e-05	-0.290957	0.189	0.324	0.331697	78943
583	Npc1	0.000906429	-0.29102	0.47	0.611	1	18145
928	Ubap2l	1.9613e-06	-0.291476	0.308	0.509	0.0164141	74383
782	Ski	9.61792e-05	-0.291682	0.334	0.494	0.804924	20481
590	Nucb1	7.21261e-05	-0.292747	0.295	0.436	0.603623	18220
880	Tmbim6	3.7479e-06	-0.292937	0.821	0.891	0.0313661	110213
54	Apc	2.44044e-06	-0.293098	0.099	0.232	0.020424	11789
990	Zfp800	3.86673e-06	-0.293703	0.083	0.209	0.0323606	627049
684	Rab5c	3.43475e-06	-0.29384	0.689	0.82	0.0287454	19345
179	Cndp2	6.10283e-06	-0.294142	0.778	0.868	0.0510746	66054
825	Spen	6.80934e-05	-0.294802	0.175	0.308	0.569874	56381
636	Plxnb2	6.45694e-05	-0.294995	0.149	0.268	0.540381	140570
194	Crtc3	8.60905e-05	-0.295497	0.242	0.388	0.720492	70461
869	Thrap3	0.000164571	-0.295623	0.331	0.464	1	230753
507	Mcfd2	0.000163944	-0.295805	0.228	0.359	1	193813
536	Ms4a6d	7.02088e-07	-0.296265	0.801	0.892	0.00587578	68774
426	Itga1	0.000625605	-0.297412	0.262	0.38	1	109700
521	Mia3	7.61542e-05	-0.29761	0.192	0.325	0.637335	338366
79	Atp5d	0.000555651	-0.297618	0.305	0.425	1	66043
271	Emp1	2.53884e-06	-0.297692	0.924	0.956	0.0212476	13730
814	Snrpd3	3.388e-05	-0.297839	0.166	0.291	0.283542	67332
457	Laptm5	1.69167e-08	-0.298268	0.871	0.964	0.000141576	16792
603	Pcmt1	3.74348e-06	-0.298286	0.152	0.3	0.0313291	18537
958	Washc5	3.28615e-05	-0.298406	0.179	0.306	0.275018	223593
789	Slc1a5	5.99492e-05	-0.298512	0.126	0.243	0.501715	20514
900	Tpm3-rs7	6.3407e-05	-0.298541	0.195	0.324	0.530653	NA
214	Cyba	9.54466e-06	-0.298542	0.672	0.796	0.0798793	13057
204	Ctnnb1	1.44042e-06	-0.298764	0.467	0.651	0.0120549	12387
594	Ociad1	0.000607326	-0.298996	0.285	0.407	1	68095
369	Hck	3.75874e-05	-0.299077	0.093	0.201	0.314569	15162
538	Msl1	6.21546e-05	-0.299826	0.235	0.382	0.520172	74026
506	Mbnl2	1.51471e-05	-0.300081	0.424	0.592	0.126766	105559
184	Cotl1	6.21272e-06	-0.3003	0.493	0.652	0.0519943	72042
665	Psme3	1.62589e-05	-0.300374	0.136	0.269	0.136071	19192
125	Ccar1	4.87155e-05	-0.300487	0.195	0.336	0.4077	67500
84	Atp6v0b	6.65052e-05	-0.301485	0.526	0.683	0.556582	114143
101	Bfar	9.33471e-05	-0.302197	0.106	0.212	0.781222	67118
35	Ammecr1l	4.0627e-06	-0.302216	0.113	0.247	0.0340008	225339
19	Adipor2	6.18354e-05	-0.302615	0.225	0.376	0.5175	68465
1	2310022A10Rik	2.94918e-06	-0.303067	0.344	0.533	0.0246817	66367
174	Cmas	3.66077e-05	-0.30314	0.225	0.368	0.30637	12764
897	Tor1aip1	8.99978e-06	-0.30326	0.43	0.593	0.0753192	208263
336	Gcsh	2.8065e-05	-0.303438	0.232	0.382	0.234876	NA
656	Prpf8	0.000424275	-0.303873	0.169	0.272	1	192159
645	Ppm1g	8.03709e-05	-0.303903	0.172	0.293	0.672624	14208
766	Setd1b	0.000280511	-0.304058	0.113	0.213	1	208043
947	Vcan	0.00137573	-0.304321	0.474	0.587	1	13003
239	Dse	0.000114959	-0.304518	0.228	0.362	0.962092	212898
849	Synj1	5.11696e-05	-0.304545	0.265	0.408	0.428238	104015
47	Ap1b1	9.12079e-06	-0.304713	0.146	0.284	0.0763319	11764
22	Aff4	5.81481e-05	-0.304887	0.219	0.352	0.486642	93736
955	Vps4b	0.000160097	-0.304992	0.354	0.493	1	20479
253	Ehbp1l1	0.000162368	-0.305362	0.166	0.28	1	114601
962	Wdr26	9.41062e-06	-0.306102	0.666	0.778	0.0787575	226757
939	Ucp2	1.93097e-05	-0.307264	0.619	0.783	0.161603	22228
655	Prkcd	2.62344e-05	-0.307523	0.48	0.636	0.219556	18753
641	Por	3.32068e-05	-0.307742	0.579	0.741	0.277907	18984
357	Gtf2f1	8.04276e-06	-0.307989	0.219	0.382	0.0673099	98053
719	Ripk1	2.77536e-05	-0.308247	0.232	0.379	0.232269	19766
979	Zcchc2	7.06784e-05	-0.309079	0.185	0.315	0.591508	227449
648	Ppp3ca	1.09169e-07	-0.309235	0.205	0.395	0.000913633	19055
975	Ywhah	3.64614e-05	-0.310111	0.579	0.723	0.305146	22629
767	Sfmbt1	3.27227e-06	-0.310175	0.116	0.256	0.0273856	54650
186	Cr1l	7.24886e-06	-0.310514	0.126	0.253	0.0606657	12946
432	Itpkb	0.000103043	-0.310668	0.149	0.268	0.862371	320404
90	Atxn7l3b	3.70875e-06	-0.311094	0.175	0.334	0.0310386	382423
771	Sgpl1	1.8844e-06	-0.311223	0.599	0.746	0.0157706	20397
434	Itsn1	9.8563e-07	-0.311543	0.079	0.212	0.00824874	16443
245	Dync1h1	4.39851e-07	-0.311551	0.159	0.325	0.00368111	13424
680	Rab10	6.93866e-05	-0.311575	0.391	0.533	0.580697	19325
37	Ankrd12	6.30525e-05	-0.312288	0.182	0.312	0.527686	106585
769	Sfr1	0.00027421	-0.312953	0.44	0.572	1	67788
933	Ube2l3	0.000266679	-0.313609	0.589	0.692	1	22195
502	Marcks	0.00260897	-0.313783	0.702	0.812	1	17118
774	Sh3kbp1	0.000128957	-0.313982	0.245	0.382	1	58194
806	Slf2	2.27025e-05	-0.314349	0.146	0.269	0.189997	226151
837	St3gal1	0.000556467	-0.314842	0.52	0.641	1	20442
467	Lfng	3.92035e-05	-0.314876	0.404	0.57	0.328094	16848
748	Samd4b	5.28118e-06	-0.315009	0.175	0.322	0.0441982	233033
595	Orai1	0.000470667	-0.315439	0.175	0.283	1	109305
517	Mfsd5	2.02093e-05	-0.315994	0.172	0.311	0.169132	106073
202	Cst3	3.85346e-10	-0.316368	0.841	0.947	3.22496e-06	13010
741	Rtn4	1.55789e-07	-0.316817	0.646	0.822	0.0013038	68585
669	Ptges3	4.7614e-05	-0.317403	0.417	0.561	0.398482	56351
640	Pomp	0.000106463	-0.317944	0.334	0.484	0.890992	66537
328	Gak	4.82103e-07	-0.318204	0.185	0.362	0.00403472	231580
118	Canx	6.34955e-07	-0.318313	0.765	0.876	0.00531394	12330
872	Tlnrd1	5.49542e-07	-0.318466	0.195	0.371	0.00459912	80889
960	Wdfy3	9.26977e-06	-0.318569	0.116	0.244	0.0775787	72145
425	Isy1	5.64257e-06	-0.319257	0.129	0.268	0.0472227	57905
465	Leng8	1.83348e-05	-0.31927	0.192	0.331	0.153444	232798
312	Fndc3b	4.0366e-05	-0.320114	0.354	0.509	0.337823	72007
576	Ninj1	1.61585e-06	-0.320641	0.394	0.593	0.013523	18081
321	G3bp1	2.36548e-08	-0.321085	0.474	0.716	0.000197967	27041
446	Kif1c	1.70959e-05	-0.321657	0.315	0.484	0.143075	16562
297	Fbxo28	4.8081e-05	-0.321745	0.328	0.479	0.40239	67948
695	Rasa2	8.09427e-05	-0.32197	0.179	0.302	0.677409	114713
694	Rars	2.16338e-06	-0.322132	0.275	0.448	0.0181053	104458
633	Plcg2	1.15301e-06	-0.322178	0.139	0.291	0.00964955	234779
784	Sla	4.83602e-05	-0.322199	0.096	0.204	0.404726	20491
675	Pum1	3.1781e-05	-0.323806	0.255	0.398	0.265975	80912
266	Eif5a	5.16874e-06	-0.325284	0.639	0.796	0.0432572	276770
905	Tram1	1.34732e-05	-0.325832	0.52	0.685	0.112757	72265
605	Pcyt1a	7.46254e-06	-0.326027	0.493	0.66	0.062454	13026
218	Cyth4	3.56838e-05	-0.326356	0.325	0.484	0.298638	72318
963	Wdr83os	1.26876e-06	-0.326453	0.126	0.271	0.0106182	414077
73	Atf6	0.000123854	-0.326489	0.205	0.328	1	226641
745	S100a10	1.23085e-07	-0.326773	0.911	0.967	0.0010301	20194
427	Itgam	1.2954e-07	-0.327307	0.887	0.954	0.00108412	16409
203	Ctdsp1	0.00023941	-0.327551	0.179	0.29	1	227292
795	Slc35e4	0.00010172	-0.328157	0.202	0.328	0.851298	103710
530	Mpeg1	6.77522e-06	-0.328416	0.596	0.754	0.0567018	17476
686	Rab7	6.20632e-08	-0.328759	0.808	0.917	0.000519407	19349
377	Hmga1b	0.0546464	-0.328783	0.523	0.599	1	111241
21	Aff1	0.000161458	-0.32894	0.295	0.435	1	17355
706	Rbx1	3.73103e-06	-0.329052	0.285	0.456	0.031225	56438
305	Filip1l	2.02102e-05	-0.329462	0.272	0.419	0.169139	78749
561	Naaa	2.32379e-05	-0.330183	0.106	0.222	0.194478	67111
883	Tmem50a	1.33765e-06	-0.330509	0.44	0.629	0.0111948	71817
182	Coro1a	1.22145e-05	-0.330609	0.543	0.713	0.102223	12721
943	Usp16	1.40814e-05	-0.330823	0.156	0.29	0.117847	74112
893	Tnfrsf1b	5.48074e-06	-0.330845	0.454	0.641	0.0458683	21938
558	Myof	7.17531e-05	-0.331128	0.109	0.216	0.600502	226101
557	Myo1f	1.90769e-05	-0.331544	0.113	0.232	0.159655	17916
222	Dcaf7	2.89462e-06	-0.334018	0.113	0.246	0.0242251	71833
334	Gatad2a	8.88186e-06	-0.334226	0.258	0.426	0.0743323	234366
666	Psme4	6.75795e-06	-0.334542	0.172	0.322	0.0565573	103554
270	Emb	2.05889e-06	-0.336351	0.795	0.899	0.0172309	13723
976	Ywhaq	1.29785e-06	-0.337202	0.245	0.425	0.0108617	22630
511	Mdh1	8.39407e-07	-0.338025	0.076	0.209	0.007025	17449
600	Pank3	5.22386e-06	-0.3382	0.212	0.368	0.0437185	211347
11	Actb	3.34578e-15	-0.338215	1	1	2.80008e-11	11461
791	Slc25a51	2.42847e-05	-0.338511	0.222	0.368	0.203238	230125
478	Lst1	2.36638e-06	-0.339077	0.199	0.349	0.0198042	16988
622	Pid1	1.32527e-05	-0.3397	0.305	0.462	0.110912	98496
119	Capn2	1.37516e-06	-0.339797	0.52	0.697	0.0115087	12334
503	Mark2	3.61743e-05	-0.339993	0.232	0.374	0.302742	13728
888	Tmx3	9.80289e-07	-0.34079	0.109	0.25	0.00820404	67988
936	Ube4b	1.54092e-07	-0.34109	0.066	0.203	0.0012896	63958
554	Myl6	1.50902e-06	-0.341361	0.738	0.83	0.012629	17904
156	Cfl1	1.35686e-17	-0.341431	1	0.999	1.13556e-13	12631
333	Gas7	0.000103363	-0.341817	0.199	0.327	0.865046	14457
294	Far1	5.8223e-07	-0.341984	0.182	0.346	0.00487268	67420
455	Lamp1	3.09589e-09	-0.342301	0.891	0.932	2.59095e-05	16783
532	Mrc1	3.53201e-05	-0.342463	0.616	0.743	0.295594	17533
188	Creg1	0.000320759	-0.342823	0.298	0.432	1	433375
454	Kmt2d	1.56824e-05	-0.343444	0.146	0.28	0.131246	381022
401	Idh1	1.01102e-06	-0.34448	0.113	0.26	0.00846119	15926
690	Ralbp1	1.50751e-06	-0.344499	0.159	0.315	0.0126163	19765
816	Snx30	1.59501e-05	-0.345667	0.215	0.37	0.133487	209131
499	Mapk1	6.93248e-08	-0.346179	0.295	0.504	0.000580179	26413
709	Reep5	2.18685e-06	-0.346492	0.444	0.639	0.0183017	13476
711	Renbp	4.4033e-08	-0.347101	0.099	0.259	0.000368512	19703
724	Rock1	7.198e-07	-0.347362	0.503	0.675	0.00602401	19877
683	Rab22a	3.70879e-07	-0.347773	0.172	0.34	0.00310389	19334
466	Leprot	3.13556e-06	-0.347815	0.182	0.336	0.0262415	230514
548	mt-Nd5	4.26642e-09	-0.348013	0.758	0.882	3.57057e-05	17721
874	Tlr2	0.000359767	-0.34836	0.242	0.357	1	24088
45	Anxa4	4.08355e-06	-0.348587	0.166	0.308	0.0341752	11746
632	Plaur	3.20179e-05	-0.348697	0.887	0.945	0.267958	18793
330	Ganab	7.38908e-07	-0.348869	0.099	0.24	0.00618392	14376
480	Ly6a	0.0205811	-0.349037	0.189	0.256	1	110454
493	Map2k3	6.89577e-07	-0.349055	0.507	0.712	0.00577107	26397
235	Dok2	1.28826e-06	-0.349069	0.116	0.26	0.0107814	13449
10	Acly	1.24217e-06	-0.350164	0.268	0.447	0.0103957	104112
51	Ap3d1	3.66334e-05	-0.350673	0.199	0.33	0.306585	11776
918	Tspo	5.03742e-06	-0.35078	0.503	0.652	0.0421581	12257
896	Top1	1.42165e-06	-0.351061	0.563	0.754	0.0118978	21969
916	Tsn	1.3013e-06	-0.353174	0.169	0.328	0.0108906	22099
310	Fnbp1	1.65713e-05	-0.35318	0.209	0.351	0.138685	14269
747	S100a6	7.51671e-08	-0.354275	0.967	0.981	0.000629073	20200
134	Ccr2	1.68891e-05	-0.35441	0.579	0.732	0.141345	12772
864	Tex261	9.55391e-07	-0.354497	0.073	0.2	0.00799567	21766
847	Swi5	1.17461e-06	-0.354552	0.175	0.336	0.00983033	72931
8	Acap2	1.71851e-06	-0.355053	0.205	0.373	0.0143822	78618
473	Lpp	1.07936e-06	-0.355667	0.321	0.507	0.00903319	210126
937	Ubl3	1.85898e-07	-0.356145	0.315	0.504	0.00155578	24109
209	Ctsz	2.60146e-06	-0.358315	0.573	0.741	0.0217716	64138
637	Pnisr	6.12707e-06	-0.358639	0.225	0.388	0.0512774	66625
660	Psmb8	5.36099e-06	-0.359256	0.209	0.361	0.0448661	NA
299	Fcgr1	1.5476e-06	-0.359295	0.563	0.743	0.0129518	14129
597	Osbpl11	1.73805e-07	-0.359406	0.066	0.204	0.00145457	106326
783	Skil	2.92625e-06	-0.360041	0.334	0.515	0.0244898	20482
219	Cytip	3.29685e-05	-0.360302	0.507	0.663	0.275913	227929
858	Tcirg1	2.8908e-07	-0.36092	0.338	0.528	0.00241931	27060
490	Man1a	5.91679e-05	-0.361263	0.199	0.331	0.495176	17155
941	Unc50	7.37696e-08	-0.361416	0.079	0.226	0.000617378	67387
59	Arhgap45	3.62147e-07	-0.361483	0.189	0.358	0.00303081	70719
601	Papola	1.24878e-06	-0.361554	0.354	0.543	0.0104511	18789
216	Cyp4f18	9.09909e-07	-0.361892	0.079	0.212	0.00761503	72054
485	Macf1	4.38418e-06	-0.362375	0.212	0.368	0.0366912	11426
60	Arhgdib	2.42074e-07	-0.362762	0.57	0.737	0.00202591	11857
14	Adam8	8.55559e-14	-0.363018	0.974	0.988	7.16017e-10	11501
514	Mefv	1.81338e-06	-0.363084	0.132	0.275	0.0151762	54483
474	Lpxn	9.00279e-07	-0.363918	0.285	0.472	0.00753444	107321
759	Sel1l	1.06011e-06	-0.364806	0.159	0.309	0.00887204	20338
80	Atp5g3	1.97632e-06	-0.365029	0.51	0.683	0.0165398	228033
704	Rbms1	3.89571e-08	-0.366717	0.864	0.948	0.000326032	56878
459	Larp4b	4.00947e-06	-0.366768	0.291	0.457	0.0335552	217980
572	Nfic	3.46397e-07	-0.367452	0.175	0.348	0.002899	18029
720	Rlim	3.10833e-07	-0.367541	0.136	0.296	0.00260136	19820
2	2510039O18Rik	3.34838e-08	-0.36755	0.116	0.286	0.000280226	77034
78	Atp2b4	8.64448e-06	-0.367984	0.116	0.247	0.0723457	381290
338	Ggta1	1.09255e-05	-0.368144	0.278	0.441	0.0914351	14594
383	Hnrnpab	2.89722e-08	-0.368331	0.556	0.749	0.000242468	15384
304	Fgl2	5.97408e-05	-0.368494	0.278	0.423	0.49997	14190
361	H2-D1	1.34884e-10	-0.368583	0.974	0.99	1.12885e-06	NA
674	Ptprj	2.11764e-07	-0.368591	0.185	0.358	0.00177226	19271
657	Prr13	3.49814e-08	-0.369162	0.354	0.578	0.00029276	66151
292	Fam76a	6.14841e-06	-0.369319	0.199	0.343	0.0514561	230789
291	Fam32a	7.98179e-07	-0.369367	0.103	0.244	0.00667996	67922
949	Vcpip1	8.08257e-07	-0.369467	0.202	0.365	0.00676431	70675
166	Clcn5	5.0718e-07	-0.370243	0.109	0.254	0.00424459	12728
608	Pdlim5	9.40954e-06	-0.370566	0.281	0.436	0.0787485	56376
840	Stat3	1.52844e-06	-0.370781	0.619	0.79	0.0127915	20848
852	Tagln2	9.44772e-08	-0.371293	0.838	0.91	0.00079068	21346
488	Magt1	4.89184e-07	-0.371437	0.308	0.496	0.00409398	67075
175	Cmklr1	3.45411e-06	-0.373156	0.152	0.3	0.0289074	14747
288	Fam117b	9.25367e-05	-0.373412	0.262	0.388	0.77444	72750
824	Spag9	9.63092e-08	-0.373821	0.56	0.743	0.000806012	70834
822	Son	1.42107e-09	-0.375004	0.517	0.749	1.1893e-05	20658
463	Ldlr	3.25183e-05	-0.375818	0.291	0.425	0.272146	16835
66	Arpc1b	2.71436e-11	-0.376244	0.844	0.939	2.27165e-07	11867
681	Rab1b	1.58704e-08	-0.377777	0.093	0.259	0.00013282	76308
25	AI504432	0.000205149	-0.378236	0.192	0.309	1	229694
438	Jpt1	3.02797e-08	-0.378685	0.262	0.472	0.000253411	15374
842	Stk4	1.17386e-07	-0.379005	0.175	0.357	0.000982405	58231
200	Csk	3.73272e-07	-0.379701	0.093	0.231	0.00312391	12988
470	Lgals3bp	2.29963e-07	-0.379848	0.099	0.244	0.00192456	19039
130	Ccl6	1.03161e-05	-0.380034	0.838	0.916	0.086335	20305
762	Selplg	3.70536e-06	-0.380217	0.295	0.462	0.0310102	20345
763	Sema4d	0.000873279	-0.38028	0.252	0.361	1	20354
878	Tmbim1	5.78949e-05	-0.380537	0.195	0.322	0.484522	69660
36	Ankrd11	4.4333e-05	-0.380628	0.338	0.485	0.371023	77087
952	Vps18	2.55957e-08	-0.38077	0.132	0.308	0.00021421	228545
496	Map3k2	3.03372e-07	-0.380991	0.156	0.328	0.00253892	26405
418	Inf2	4.83433e-06	-0.381001	0.083	0.2	0.0404585	70435
278	Eps8	5.80042e-06	-0.381847	0.583	0.725	0.0485437	13860
781	Skap2	1.27973e-08	-0.382239	0.358	0.584	0.000107101	54353
626	Pip5k1c	4.34762e-08	-0.382527	0.305	0.512	0.000363852	18717
258	Eif3b	7.54039e-07	-0.382571	0.159	0.317	0.00631055	27979
773	Sh3bp5	1.57243e-06	-0.382581	0.156	0.311	0.0131597	24056
907	Trem2	1.25017e-07	-0.383247	0.212	0.395	0.00104627	83433
26	Aida	4.26673e-05	-0.383609	0.132	0.243	0.357083	108909
779	Sik3	1.06647e-06	-0.383925	0.305	0.484	0.00892528	70661
797	Slc37a2	1.16851e-08	-0.38502	0.096	0.26	9.77927e-05	56857
519	Mgat1	1.11898e-08	-0.38526	0.126	0.302	9.36471e-05	17308
77	Atp2a2	5.38606e-09	-0.385363	0.483	0.704	4.50759e-05	11938
505	Mbnl1	4.68401e-06	-0.38588	0.209	0.365	0.0392004	56758
232	Dnajc3	3.27384e-06	-0.385893	0.391	0.561	0.0273987	100037258
443	Kctd12	5.75267e-08	-0.386966	0.619	0.781	0.000481441	239217
301	Fcgr4	7.45339e-06	-0.387411	0.341	0.501	0.0623774	246256
801	Slc43a2	8.35656e-07	-0.388365	0.185	0.352	0.00699361	215113
237	Dpm2	3.85705e-06	-0.38871	0.129	0.259	0.0322797	13481
565	Ncf2	4.1573e-06	-0.388746	0.487	0.643	0.0347924	17970
143	Cd93	3.17074e-05	-0.388804	0.652	0.765	0.265359	17064
332	Gas2l3	7.59307e-06	-0.388857	0.281	0.436	0.0635464	237436
390	Hsd17b12	2.57369e-06	-0.389859	0.278	0.436	0.0215392	56348
263	Eif4g1	1.12436e-07	-0.389884	0.252	0.436	0.000940978	208643
815	Snx2	8.41297e-06	-0.390167	0.444	0.593	0.0704081	67804
527	Mmp14	1.91757e-06	-0.390768	0.417	0.581	0.0160482	17387
787	Slc15a3	3.57091e-06	-0.391502	0.404	0.604	0.0298849	65221
760	Selenof	9.31114e-07	-0.391505	0.381	0.55	0.00779249	93684
275	Entpd1	2.10176e-07	-0.39306	0.348	0.525	0.00175897	12495
609	Pdpn	4.83573e-06	-0.393207	0.692	0.794	0.0404703	14726
86	Atp6v1h	2.58218e-05	-0.394187	0.348	0.5	0.216102	108664
562	Nars	6.1481e-07	-0.394679	0.354	0.531	0.00514534	70223
154	Cers2	1.22693e-07	-0.39477	0.427	0.62	0.00102682	76893
953	Vps29	1.15613e-07	-0.395363	0.169	0.345	0.000967568	56433
685	Rab5if	6.11584e-07	-0.397023	0.179	0.336	0.00511835	67388
911	Trir	8.4802e-07	-0.397053	0.295	0.472	0.00709708	68544
768	Sfpq	4.8787e-09	-0.399249	0.606	0.8	4.08299e-05	71514
691	Rap2c	1.96474e-08	-0.399331	0.245	0.439	0.000164429	72065
30	Alcam	5.25651e-05	-0.399411	0.248	0.383	0.439918	11658
169	Clec4a3	2.74269e-08	-0.400066	0.093	0.253	0.000229536	73149
786	Slc11a1	1.67318e-07	-0.400605	0.394	0.59	0.00140029	18173
468	Lgals1	1.1088e-08	-0.400834	0.795	0.87	9.27959e-05	16852
83	Atp6ap2	1.14182e-07	-0.401346	0.5	0.695	0.000955589	70495
461	Lats2	1.26469e-08	-0.402559	0.281	0.479	0.000105842	50523
926	Uba1	1.39961e-07	-0.403129	0.351	0.533	0.00117134	22201
289	Fam120a	2.29734e-07	-0.404114	0.245	0.429	0.00192264	218236
15	Adam9	5.39293e-07	-0.404788	0.281	0.46	0.00451334	11502
875	Tlr4	1.76665e-07	-0.405221	0.103	0.253	0.00147851	21898
224	Ddx17	4.39485e-08	-0.405696	0.434	0.655	0.000367805	67040
775	Sh3pxd2b	1.97822e-08	-0.406746	0.156	0.339	0.000165557	268396
76	Atp1b3	1.29463e-08	-0.407395	0.755	0.901	0.000108348	11933
277	Ep300	3.16815e-07	-0.407702	0.285	0.484	0.00265142	328572
344	Gnaq	2.72228e-06	-0.408433	0.252	0.42	0.0227827	14682
414	Il2rg	5.57771e-06	-0.408759	0.202	0.349	0.0466799	16186
890	Tnfaip2	2.31389e-06	-0.409068	0.291	0.463	0.019365	21928
226	Ddx6	2.68526e-08	-0.409834	0.616	0.788	0.000224729	13209
248	Efhd2	1.01968e-10	-0.410543	0.758	0.896	8.53373e-07	27984
65	Arl6ip1	4.3485e-07	-0.411527	0.57	0.726	0.00363926	54208
313	Fnip2	1.35758e-09	-0.413235	0.798	0.896	1.13616e-05	329679
180	Cnot6	1.39701e-08	-0.413479	0.212	0.407	0.000116916	104625
629	Pitpnc1	2.69223e-05	-0.414144	0.162	0.287	0.225313	71795
89	Atxn1	6.42177e-07	-0.415141	0.096	0.232	0.00537438	20238
948	Vcp	1.06107e-08	-0.415858	0.424	0.643	8.88008e-05	269523
158	Chd4	5.34131e-06	-0.417734	0.344	0.513	0.0447014	107932
389	Hnrnpm	9.68294e-07	-0.417967	0.407	0.593	0.00810365	76936
755	Scamp2	2.28277e-07	-0.418444	0.149	0.309	0.00191045	24044
87	Atp8b4	2.75665e-07	-0.418477	0.096	0.24	0.00230704	241633
370	Hcls1	2.06027e-08	-0.41849	0.182	0.373	0.000172424	15163
12	Actr2	1.64159e-10	-0.419037	0.642	0.822	1.37385e-06	66713
592	Nufip2	1.61925e-08	-0.42541	0.45	0.672	0.000135515	68564
777	Shisa5	9.44703e-09	-0.425482	0.321	0.527	7.90622e-05	66940
909	Trim25	9.44326e-08	-0.426262	0.586	0.757	0.000790307	217069
56	Arap1	3.03594e-07	-0.426566	0.175	0.352	0.00254078	69710
386	Hnrnpf	2.38831e-09	-0.427461	0.579	0.763	1.99878e-05	98758
306	Fli1	2.97099e-07	-0.427786	0.152	0.312	0.00248642	14247
371	Hdgf	2.58271e-07	-0.429376	0.331	0.512	0.00216147	15191
682	Rab21	7.74784e-07	-0.429803	0.358	0.547	0.00648417	216344
358	Gusb	5.5817e-09	-0.430456	0.119	0.294	4.67132e-05	110006
643	Ppia	2.46699e-09	-0.431292	0.699	0.797	2.06462e-05	NA
615	Pfn1	6.77418e-11	-0.431408	0.762	0.882	5.66931e-07	18643
49	Ap2m1	3.63184e-09	-0.431675	0.586	0.753	3.03949e-05	11773
563	Ncapg2	4.1506e-05	-0.431768	0.152	0.277	0.347364	76044
954	Vps37b	4.27506e-07	-0.432657	0.374	0.555	0.0035778	330192
644	Ppig	1.76052e-07	-0.433972	0.424	0.62	0.00147338	228005
146	Cdk13	7.86037e-08	-0.434418	0.189	0.362	0.000657835	69562
428	Itgb1	3.0014e-08	-0.435275	0.5	0.695	0.000251187	16412
183	Coro1c	2.82089e-07	-0.436367	0.344	0.536	0.0023608	23790
448	Kif5b	1.34111e-09	-0.436683	0.457	0.686	1.12237e-05	16573
546	mt-Nd4	2.44652e-14	-0.436859	0.907	0.967	2.04749e-10	17719
7	Abcc3	8.33897e-10	-0.438734	0.05	0.207	6.97888e-06	76408
221	Dbi	1.04611e-07	-0.438851	0.291	0.481	0.000875493	13167
700	Rbbp6	1.99059e-09	-0.439512	0.642	0.806	1.66592e-05	19647
205	Ctsc	1.43556e-09	-0.439771	0.864	0.917	1.20142e-05	13032
139	Cd44	1.87256e-09	-0.440501	0.927	0.964	1.56715e-05	12505
29	Akt1	2.10343e-09	-0.441204	0.149	0.343	1.76036e-05	11651
191	Crk	1.06972e-09	-0.441217	0.169	0.374	8.95249e-06	12928
799	Slc39a1	2.65052e-08	-0.442596	0.301	0.512	0.000221822	30791
349	Gpd2	1.38494e-06	-0.442756	0.123	0.259	0.0115906	14571
195	Crybg3	2.91137e-07	-0.442909	0.169	0.331	0.00243653	224273
868	Thbs1	8.6022e-09	-0.442915	0.96	0.981	7.19918e-05	21825
157	Cfp	9.55482e-09	-0.443054	0.46	0.664	7.99643e-05	18636
127	Ccl2	0.0934539	-0.443506	0.291	0.348	1	20296
854	Tardbp	7.21508e-10	-0.44467	0.156	0.364	6.0383e-06	230908
624	Pilra	5.27149e-07	-0.445343	0.272	0.439	0.00441171	231805
627	Pira2	7.70739e-09	-0.4455	0.219	0.416	6.45032e-05	18725
93	B4galt5	5.55625e-09	-0.446164	0.358	0.586	4.65003e-05	56336
269	Elk3	1.45812e-07	-0.446415	0.252	0.436	0.0012203	13713
57	Arf3	2.93824e-08	-0.446789	0.222	0.411	0.000245902	11842
208	Ctss	4.8396e-14	-0.447054	0.921	0.979	4.05026e-10	13040
436	Jdp2	2.24403e-06	-0.447554	0.245	0.402	0.0187802	81703
4	5031439G07Rik	1.68444e-08	-0.447849	0.377	0.592	0.000140971	223739
516	Mfsd1	5.96469e-07	-0.448342	0.46	0.627	0.00499185	66868
834	Srsf6	6.9964e-09	-0.448945	0.377	0.59	5.85529e-05	67996
5	Aamp	1.0827e-07	-0.449901	0.255	0.435	0.000906116	227290
658	Psma4	1.63564e-07	-0.450447	0.192	0.358	0.00136887	26441
649	Ppt1	4.65561e-10	-0.451299	0.222	0.454	3.89628e-06	19063
662	Psmd11	9.31546e-11	-0.45171	0.228	0.46	7.79611e-07	69077
247	Eea1	4.3247e-06	-0.452469	0.427	0.595	0.0361934	216238
832	Srrm2	1.33381e-09	-0.453123	0.513	0.703	1.11626e-05	75956
689	Rabgef1	2.4759e-08	-0.453859	0.298	0.499	0.000207208	56715
460	Lasp1	3.02957e-11	-0.454765	0.616	0.802	2.53545e-07	16796
845	Stx12	6.82397e-11	-0.456355	0.093	0.291	5.71098e-07	100226
115	C3ar1	6.71071e-09	-0.45884	0.632	0.781	5.6162e-05	12267
264	Eif4g3	1.1167e-08	-0.459401	0.172	0.364	9.34568e-05	230861
531	Mpp1	1.23049e-08	-0.459497	0.238	0.439	0.000102979	17524
97	BC005537	1.69375e-10	-0.45982	0.646	0.837	1.4175e-06	79555
172	Cln8	3.81157e-10	-0.460804	0.464	0.7	3.1899e-06	26889
236	Dot1l	2.37539e-07	-0.461857	0.189	0.355	0.00198797	208266
547	mt-Nd4l	1.45375e-10	-0.461923	0.407	0.646	1.21664e-06	17720
518	Mga	4.45065e-09	-0.462042	0.089	0.257	3.72475e-05	29808
168	Clec4a2	2.26338e-09	-0.462605	0.272	0.496	1.89423e-05	26888
873	Tlr13	3.77069e-10	-0.463421	0.129	0.33	3.15569e-06	279572
173	Cltc	4.10691e-14	-0.463732	0.745	0.916	3.43707e-10	67300
914	Trps1	5.87632e-09	-0.463833	0.149	0.342	4.91789e-05	83925
877	Tm9sf3	9.1076e-09	-0.463951	0.424	0.624	7.62215e-05	107358
482	Ly86	7.05313e-08	-0.464506	0.116	0.277	0.000590277	17084
290	Fam214b	1.68636e-07	-0.466106	0.252	0.433	0.00141132	230088
352	Gpr132	1.37544e-06	-0.466747	0.255	0.428	0.0115111	56696
44	Anxa11	3.7676e-07	-0.467308	0.334	0.499	0.00315311	11744
356	Gtf2a1	2.27496e-08	-0.468726	0.126	0.297	0.000190392	83602
138	Cd300ld	7.76023e-10	-0.469166	0.129	0.32	6.49454e-06	217305
61	Arhgef10l	1.09025e-07	-0.469408	0.142	0.306	0.000912432	72754
986	Zfp516	8.41124e-09	-0.469498	0.142	0.327	7.03937e-05	329003
476	Lrrfip1	1.76268e-09	-0.471868	0.483	0.703	1.47519e-05	16978
654	Prkar1a	3.47267e-10	-0.472039	0.56	0.743	2.90627e-06	19084
805	Slc8b1	3.68701e-07	-0.473725	0.202	0.368	0.00308566	170756
16	Adgre1	7.86293e-09	-0.474386	0.089	0.251	6.58048e-05	13733
871	Tln1	2.29517e-12	-0.474629	0.616	0.815	1.92083e-08	21894
103	Bnip2	3.77656e-09	-0.474806	0.248	0.453	3.1606e-05	12175
410	Il10rb	3.71064e-09	-0.475097	0.391	0.629	3.10543e-05	16155
140	Cd74	0.543981	-0.476116	0.493	0.504	1	16149
199	Csf2rb2	3.6193e-10	-0.477911	0.536	0.763	3.029e-06	12984
322	G3bp2	1.93712e-11	-0.47935	0.185	0.419	1.62118e-07	23881
187	Crebbp	7.77139e-11	-0.480776	0.308	0.558	6.50388e-07	12914
688	Rab8b	9.54617e-12	-0.482072	0.705	0.885	7.98919e-08	235442
366	Havcr2	4.02952e-08	-0.483613	0.209	0.398	0.00033723	171285
945	Uvrag	1.1556e-09	-0.48372	0.272	0.484	9.67123e-06	78610
800	Slc39a14	1.04045e-10	-0.484761	0.139	0.351	8.70754e-07	213053
792	Slc26a2	2.38144e-08	-0.486019	0.242	0.444	0.000199303	13521
46	Anxa5	9.44983e-12	-0.488154	0.702	0.861	7.90856e-08	11747
906	Trem1	7.41881e-08	-0.489492	0.477	0.685	0.00062088	58217
708	Reep3	1.18955e-09	-0.491759	0.255	0.469	9.95535e-06	28193
676	Purb	9.82514e-11	-0.492647	0.228	0.463	8.22266e-07	19291
520	Mgat2	1.33835e-10	-0.49388	0.272	0.518	1.12006e-06	217664
722	Rnf6	4.13645e-11	-0.494468	0.116	0.322	3.4618e-07	74132
475	Lrp1	1.90244e-10	-0.495055	0.642	0.799	1.59215e-06	16971
667	Ptafr	1.22573e-07	-0.495458	0.546	0.729	0.00102582	19204
671	Ptms	7.3331e-08	-0.497863	0.334	0.513	0.000613708	69202
176	Cmtm3	6.41578e-09	-0.498378	0.278	0.494	5.36937e-05	68119
242	Dusp3	1.20591e-08	-0.498589	0.391	0.592	0.000100922	72349
902	Tpp1	7.89939e-09	-0.498881	0.348	0.552	6.611e-05	12751
697	Rassf2	9.08521e-08	-0.498983	0.166	0.33	0.000760341	215653
559	N4bp1	1.92782e-08	-0.503018	0.291	0.501	0.000161339	80750
283	Etnk1	8.45263e-11	-0.503844	0.089	0.283	7.074e-07	75320
818	Snx9	2.74843e-09	-0.504303	0.195	0.388	2.30016e-05	66616
492	Man2b1	7.4441e-11	-0.506922	0.123	0.327	6.22997e-07	17159
828	Sppl2a	2.96326e-08	-0.507413	0.358	0.562	0.000247995	66552
534	Ms4a6b	4.07029e-09	-0.514614	0.252	0.457	3.40643e-05	69774
106	Bptf	6.40966e-09	-0.517345	0.288	0.494	5.36425e-05	207165
556	Myo1e	1.25008e-10	-0.517772	0.348	0.581	1.04619e-06	71602
329	Gan	4.38841e-10	-0.520298	0.063	0.226	3.67266e-06	NA
961	Wdr1	8.332e-13	-0.520464	0.258	0.513	6.97305e-09	22388
798	Slc38a1	5.48994e-12	-0.522702	0.139	0.371	4.59453e-08	105727
272	Emp3	4.20246e-09	-0.524256	0.45	0.649	3.51703e-05	13732
523	Mindy1	1.31785e-11	-0.525444	0.258	0.504	1.10291e-07	75007
750	Samhd1	2.59381e-09	-0.528102	0.351	0.572	2.17076e-05	56045
206	Ctsd	1.42142e-11	-0.531371	0.629	0.796	1.18959e-07	13033
967	Wnk1	1.27414e-09	-0.531373	0.573	0.753	1.06633e-05	232341
196	Csf1r	6.26758e-12	-0.532049	0.417	0.68	5.24534e-08	12978
702	Rbm47	5.76454e-11	-0.532297	0.377	0.617	4.82434e-07	245945
973	Ywhab	4.18491e-12	-0.532903	0.53	0.741	3.50235e-08	54401
464	Ldlrap1	5.76741e-09	-0.534172	0.245	0.439	4.82674e-05	100017
545	mt-Nd3	2.95609e-11	-0.535467	0.401	0.626	2.47395e-07	17718
167	Clec4a1	8.12909e-11	-0.53609	0.152	0.367	6.80323e-07	269799
582	Notch2	3.00352e-10	-0.537449	0.325	0.54	2.51365e-06	18129
540	Msr1	1.30735e-15	-0.537636	0.752	0.911	1.09412e-11	20288
673	Ptpre	1.56586e-09	-0.538325	0.447	0.661	1.31047e-05	19267
553	Myh9	1.56552e-10	-0.538805	0.51	0.725	1.31018e-06	17886
217	Cyth1	2.51944e-11	-0.539037	0.255	0.499	2.10852e-07	19157
544	mt-Nd2	9.09102e-15	-0.543228	0.738	0.891	7.60828e-11	17717
589	Nrros	9.37276e-10	-0.547609	0.089	0.265	7.84406e-06	224109
588	Nrp2	5.93624e-11	-0.548411	0.159	0.373	4.96804e-07	18187
593	Nxpe5	7.9372e-12	-0.552198	0.066	0.257	6.64265e-08	381680
788	Slc16a3	4.79697e-11	-0.5524	0.202	0.423	4.01458e-07	80879
746	S100a4	1.19526e-09	-0.553246	0.563	0.72	1.00031e-05	20198
415	Il6ra	2.56952e-11	-0.554298	0.318	0.583	2.15043e-07	16194
197	Csf2ra	1.19893e-11	-0.5587	0.447	0.672	1.00338e-07	12982
382	Hnrnpa2b1	1.08185e-12	-0.560393	0.656	0.815	9.05401e-09	53379
67	Arpc5	2.28203e-18	-0.561104	0.738	0.907	1.90983e-14	67771
442	Kcnn4	4.48252e-09	-0.561161	0.222	0.432	3.75142e-05	16534
634	Plec	5.32556e-11	-0.562034	0.358	0.59	4.45696e-07	18810
117	Calm1	1.00016e-25	-0.562437	0.964	0.994	8.37031e-22	12313
543	mt-Nd1	3.55013e-18	-0.580355	0.765	0.932	2.97111e-14	17716
74	Atp1a1	7.27096e-12	-0.584845	0.331	0.572	6.08506e-08	11928
542	mt-Cytb	7.48403e-19	-0.58655	0.901	0.957	6.26339e-15	17711
853	Tapbp	1.08232e-10	-0.589679	0.199	0.411	9.05796e-07	21356
207	Ctsl	1.60905e-20	-0.591025	0.917	0.979	1.34661e-16	13039
535	Ms4a6c	2.19645e-12	-0.597171	0.576	0.777	1.83821e-08	73656
652	Prdx1	9.87881e-09	-0.59906	0.639	0.799	8.26758e-05	18477
571	Nfam1	2.12375e-13	-0.599848	0.079	0.299	1.77737e-09	74039
617	Pgd	2.88654e-12	-0.603107	0.371	0.614	2.41575e-08	110208
82	Atp6ap1	1.94949e-16	-0.603635	0.447	0.716	1.63153e-12	54411
276	Entpd7	1.26082e-14	-0.612137	0.262	0.544	1.05518e-10	93685
533	Ms4a4c	6.71969e-07	-0.612263	0.192	0.349	0.00562371	64380
491	Man2a1	7.85143e-13	-0.61271	0.371	0.638	6.57086e-09	17158
804	Slc7a8	3.6926e-13	-0.619713	0.391	0.649	3.09033e-09	50934
17	Adgre5	3.34173e-11	-0.623906	0.152	0.368	2.79669e-07	26364
178	Cnbp	1.69856e-16	-0.627411	0.464	0.734	1.42152e-12	12785
903	Tpst2	2.12703e-10	-0.629716	0.205	0.42	1.78011e-06	22022
481	Ly6e	6.75917e-12	-0.634184	0.556	0.741	5.65675e-08	17069
623	Piezo1	9.75832e-14	-0.635254	0.351	0.598	8.16673e-10	234839
353	Gpr35	1.51845e-12	-0.638083	0.334	0.59	1.27079e-08	64095
307	Flna	1.19767e-15	-0.647112	0.387	0.667	1.00233e-11	192176
6	Abca1	2.76735e-15	-0.660473	0.599	0.811	2.31599e-11	11303
24	Ahnak	2.33197e-20	-0.664375	0.901	0.981	1.95162e-16	66395
260	Eif4e	5.5476e-15	-0.670393	0.53	0.788	4.64278e-11	13684
133	Ccr1	6.56682e-12	-0.676411	0.762	0.874	5.49577e-08	12768
27	Aif1	4.52613e-13	-0.676582	0.252	0.501	3.78792e-09	11629
405	Ifitm2	2.13117e-15	-0.678112	0.715	0.859	1.78358e-11	80876
866	Tgm2	2.97038e-13	-0.682022	0.536	0.769	2.48591e-09	21817
190	Crip1	1.50399e-16	-0.687871	0.467	0.734	1.25869e-12	12925
917	Tspan14	1.72406e-15	-0.689501	0.387	0.669	1.44287e-11	52588
899	Tpm3	5.17021e-25	-0.700565	0.715	0.926	4.32695e-21	59069
309	Fn1	1.19326e-11	-0.711941	0.45	0.658	9.98643e-08	14268
628	Pitpna	1.10199e-19	-0.712565	0.556	0.788	9.22259e-16	18738
642	Ppbp	0.000257051	-0.71275	0.215	0.324	1	57349
978	Zbtb7a	6.15208e-16	-0.722592	0.434	0.703	5.14868e-12	16969
431	Itm2b	2.59892e-21	-0.726726	0.765	0.899	2.17504e-17	16432
687	Rab7b	1.32445e-14	-0.727457	0.245	0.524	1.10844e-10	226421
355	Grn	5.10176e-22	-0.737817	0.722	0.902	4.26967e-18	14824
198	Csf2rb	2.48794e-14	-0.743744	0.712	0.87	2.08215e-10	12983
153	Celf2	1.54685e-13	-0.743993	0.182	0.43	1.29456e-09	14007
64	Arl4c	6.25507e-18	-0.745175	0.642	0.864	5.23487e-14	320982
433	Itpripl2	1.98116e-17	-0.752573	0.126	0.395	1.65803e-13	319622
863	Tet3	2.2027e-17	-0.76636	0.182	0.478	1.84344e-13	194388
189	Crem	1.61778e-16	-0.774312	0.54	0.775	1.35392e-12	12916
965	Wipf1	2.2525e-17	-0.775336	0.348	0.639	1.88512e-13	215280
611	Pf4	5.51634e-09	-0.800942	0.629	0.726	4.61662e-05	56744
112	C1qa	2.40539e-07	-0.815108	0.076	0.203	0.00201307	12259
802	Slc6a6	1.36427e-23	-0.874704	0.417	0.723	1.14176e-19	21366
429	Itgb2	2.08155e-33	-0.887319	0.626	0.908	1.74205e-29	16414
55	Apoe	8.1954e-09	-0.931936	0.407	0.571	6.85873e-05	11816
761	Selenop	5.77574e-16	-0.934535	0.205	0.476	4.83372e-12	20363
537	Ms4a7	1.03203e-13	-0.957025	0.189	0.423	8.63704e-10	109225
42	Antxr2	5.67388e-24	-1.01087	0.238	0.586	4.74847e-20	71914
528	Mmp19	1.2363e-26	-1.02437	0.583	0.858	1.03466e-22	58223
114	C1qc	2.6861e-07	-1.02779	0.166	0.303	0.002248	12262
113	C1qb	1.29118e-06	-1.07242	0.195	0.322	0.0108059	12260
116	C5ar1	8.85159e-40	-1.20359	0.606	0.88	7.4079e-36	12273
484	Lyz2	2.73175e-27	-1.26183	0.563	0.821	2.2862e-23	17105
